# Supplementary material for: Evolution of STAT2 resistance to flavivirus NS5 occurred multiple times despite genetic constraints
Source: Nat Commun. 2024 Jun 26;15:5426. doi: 10.1038/s41467-024-49758-0 (PMC11208600; doi:10.1038/s41467-024-49758-0)
Supplement: Supplementary file 4 — Supplementary Data 1 [file 41467_2024_49758_MOESM4_ESM.csv]

Results of FUBAR Analysis for species in the order Rodentia indicated in Supplementary Fig. 3a
Site	Partition	&alpha;	&beta;	&beta;-&alpha;	Prob[&alpha;>&beta;]	Prob[&alpha;<&beta;]	BayesFactor[&alpha;<&beta;]
1	1	3.054	0.171	-2.883	0.998	0.001	0.003
2	1	17.038	0.317	-16.72	0.998	0.001	0.001
3	1	3.549	0.254	-3.295	0.858	0.112	0.3
4	1	1.485	0.782	-0.703	0.648	0.28	0.923
5	1	4.314	1.175	-3.139	0.798	0.099	0.262
6	1	1.25	0.336	-0.914	0.871	0.098	0.257
7	1	1.552	0.893	-0.659	0.61	0.3	1.018
8	1	6.836	0.745	-6.091	0.987	0.004	0.009
9	1	2.175	0.612	-1.563	0.916	0.053	0.132
10	1	5.874	0.206	-5.668	0.997	0.002	0.004
11	1	2.115	2.245	0.13	0.223	0.366	1.372
12	1	4.079	1.246	-2.833	0.881	0.004	0.009
13	1	1.307	0.501	-0.806	0.778	0.175	0.505
14	1	0.502	0.93	0.428	0.207	0.739	6.708
15	1	0.765	0.509	-0.256	0.541	0.399	1.579
16	1	2.585	0.676	-1.909	0.88	0.079	0.203
17	1	2.439	0.313	-2.126	0.976	0.013	0.031
18	1	5.059	0.558	-4.501	0.983	0.009	0.022
19	1	2.08	2.324	0.244	0.209	0.4	1.582
20	1	9.404	0.657	-8.747	0.996	0	0
21	1	2.624	0.223	-2.4	0.979	0.014	0.035
22	1	2.518	1.551	-0.967	0.627	0.088	0.229
23	1	1.617	0.747	-0.87	0.692	0.249	0.786
24	1	2.211	2.526	0.315	0.17	0.307	1.05
25	1	1.24	0.335	-0.905	0.87	0.098	0.259
26	1	1.394	0.208	-1.186	0.943	0.041	0.1
27	1	0.959	0.675	-0.284	0.483	0.457	1.996
28	1	28.803	0.254	-28.549	1	0	0
29	1	4.057	0.857	-3.2	0.968	0.004	0.008
30	1	2.689	0.22	-2.469	0.995	0.002	0.006
31	1	0.779	0.318	-0.461	0.682	0.261	0.838
32	1	1.64	0.525	-1.114	0.81	0.149	0.416
33	1	0.775	0.354	-0.421	0.75	0.202	0.602
34	1	1.059	0.217	-0.842	0.894	0.079	0.205
35	1	1.121	1.133	0.012	0.365	0.524	2.611
36	1	3.549	0.254	-3.295	0.858	0.112	0.3
37	1	1.984	0.206	-1.777	0.967	0.023	0.057
38	1	0.542	0.276	-0.267	0.642	0.288	0.96
39	1	0.804	0.509	-0.294	0.554	0.388	1.503
40	1	0.779	0.318	-0.461	0.682	0.261	0.838
41	1	0.87	0.228	-0.642	0.769	0.179	0.517
42	1	3.549	0.254	-3.295	0.858	0.112	0.3
43	1	2.489	1.71	-0.779	0.512	0.181	0.525
44	1	1.107	0.258	-0.85	0.871	0.099	0.26
45	1	1.048	0.217	-0.831	0.892	0.08	0.208
46	1	3.834	1.983	-1.851	0.593	0.009	0.022
47	1	1.954	0.318	-1.636	0.954	0.029	0.071
48	1	1.083	0.796	-0.287	0.515	0.404	1.611
49	1	2.349	1.243	-1.106	0.685	0.158	0.446
50	1	0.708	0.251	-0.457	0.718	0.223	0.681
51	1	3.28	1.861	-1.418	0.563	0.065	0.165
52	1	0.993	0.643	-0.349	0.599	0.331	1.174
53	1	2.755	0.216	-2.539	0.977	0.016	0.039
54	1	1.077	0.216	-0.861	0.895	0.078	0.201
55	1	1.77	0.697	-1.073	0.744	0.203	0.603
56	1	1.624	0.804	-0.819	0.525	0.415	1.686
57	1	2.826	0.303	-2.523	0.992	0.002	0.004
58	1	1.807	0.953	-0.855	0.635	0.274	0.898
59	1	2.612	0.721	-1.891	0.893	0.074	0.19
60	1	2.052	1.714	-0.337	0.4	0.335	1.195
61	1	3.713	0.535	-3.178	0.982	0.011	0.026
62	1	2.14	1.042	-1.098	0.751	0.127	0.345
63	1	3.717	0.983	-2.734	0.856	0.076	0.194
64	1	10.398	0.324	-10.074	0.999	0	0
65	1	1.288	0.33	-0.958	0.878	0.092	0.24
66	1	0.79	0.497	-0.292	0.558	0.384	1.478
67	1	3.534	0.653	-2.881	0.958	0.021	0.051
68	1	1.871	0.841	-1.029	0.689	0.243	0.764
69	1	0.623	0.499	-0.124	0.493	0.445	1.904
70	1	1.227	0.509	-0.718	0.758	0.192	0.566
71	1	13.81	0.238	-13.572	1	0	0
72	1	3.113	0.741	-2.371	0.972	0.012	0.029
73	1	2.022	1.858	-0.164	0.344	0.351	1.285
74	1	2.892	1.656	-1.236	0.594	0.122	0.329
75	1	0.944	0.767	-0.177	0.498	0.422	1.731
76	1	2.703	0.816	-1.887	0.927	0.015	0.037
77	1	2.758	0.786	-1.972	0.937	0.014	0.034
78	1	4.675	0.677	-3.998	0.907	0.058	0.147
79	1	1.768	0.218	-1.551	0.937	0.046	0.116
80	1	2.959	0.187	-2.772	0.985	0.01	0.025
81	1	1.815	0.328	-1.487	0.935	0.044	0.109
82	1	1.713	0.247	-1.465	0.955	0.031	0.077
83	1	0.544	0.265	-0.279	0.652	0.278	0.913
84	1	1.838	0.189	-1.649	0.948	0.038	0.093
85	1	3.033	1.552	-1.481	0.644	0.11	0.293
86	1	2.29	0.188	-2.102	0.984	0.011	0.025
87	1	2.795	0.195	-2.599	0.984	0.011	0.027
88	1	1.203	0.711	-0.492	0.619	0.311	1.071
89	1	0.773	0.847	0.073	0.342	0.59	3.421
90	1	0.595	0.868	0.273	0.241	0.698	5.496
91	1	2.427	0.731	-1.696	0.916	0.052	0.131
92	1	1.861	2.687	0.826	0.105	0.474	2.14
93	1	2.638	0.162	-2.476	0.994	0.004	0.009
94	1	1.582	0.879	-0.703	0.667	0.247	0.778
95	1	1.723	0.187	-1.536	0.964	0.026	0.062
96	1	6.81	0.702	-6.108	0.979	0.004	0.009
97	1	1.827	0.327	-1.5	0.936	0.043	0.108
98	1	1.031	0.217	-0.814	0.89	0.082	0.212
99	1	1.536	0.768	-0.768	0.662	0.268	0.872
100	1	2.897	0.639	-2.258	0.653	0.3	1.018
101	1	0.661	0.676	0.015	0.377	0.561	3.038
102	1	3.042	0.176	-2.867	0.995	0.003	0.008
103	1	1.513	0.216	-1.297	0.924	0.057	0.142
104	1	1.719	0.255	-1.465	0.942	0.042	0.104
105	1	1.708	0.252	-1.456	0.942	0.042	0.104
106	1	1.21	0.335	-0.875	0.867	0.1	0.265
107	1	1.044	0.26	-0.784	0.863	0.105	0.28
108	1	1.965	0.232	-1.733	0.958	0.03	0.073
109	1	0.987	0.765	-0.222	0.515	0.405	1.618
110	1	1.322	0.656	-0.666	0.728	0.209	0.627
111	1	1.254	0.229	-1.025	0.901	0.074	0.191
112	1	1.196	0.337	-0.859	0.865	0.102	0.271
113	1	1.49	0.216	-1.274	0.923	0.057	0.145
114	1	1.46	0.632	-0.828	0.726	0.217	0.657
115	1	2.739	0.168	-2.572	0.997	0.002	0.005
116	1	2.373	0.677	-1.696	0.88	0.078	0.2
117	1	3.015	0.155	-2.86	0.998	0.001	0.003
118	1	0.507	0.796	0.289	0.223	0.72	6.12
119	1	2.616	1.524	-1.092	0.599	0.151	0.422
120	1	2.487	0.276	-2.211	0.978	0.014	0.034
121	1	1.235	2.051	0.816	0.152	0.653	4.475
122	1	6.088	2.793	-3.295	0.478	0.023	0.057
123	1	0.439	0.493	0.055	0.387	0.548	2.879
124	1	2.99	1.714	-1.277	0.625	0.034	0.082
125	1	3.502	2.042	-1.459	0.53	0.013	0.032
126	1	1.045	0.26	-0.785	0.863	0.105	0.279
127	1	2.076	2.221	0.145	0.243	0.327	1.156
128	1	7.626	1.462	-6.164	0.904	0	0.001
129	1	1.463	1.885	0.423	0.231	0.536	2.739
130	1	5.969	1.444	-4.525	0.813	0.024	0.059
131	1	2.205	0.855	-1.35	0.735	0.208	0.622
132	1	7.506	0.985	-6.521	0.929	0.013	0.032
133	1	1.418	1.461	0.043	0.339	0.524	2.611
134	1	1.968	2.582	0.614	0.127	0.404	1.612
135	1	1.618	0.244	-1.373	0.914	0.065	0.164
136	1	1.126	0.519	-0.606	0.73	0.216	0.656
137	1	0.992	0.547	-0.445	0.675	0.264	0.854
138	1	3.012	0.918	-2.094	0.939	0.022	0.052
139	1	3.49	0.204	-3.286	0.999	0	0
140	1	0.646	0.509	-0.137	0.496	0.442	1.883
141	1	0.462	1.385	0.924	0.103	0.855	13.991
142	1	1.252	0.527	-0.725	0.751	0.198	0.585
143	1	1.272	0.354	-0.919	0.884	0.084	0.219
144	1	3.599	1.278	-2.321	0.784	0.065	0.166
145	1	2.034	2.832	0.798	0.033	0.404	1.609
146	1	7.522	2.002	-5.52	0.65	0.051	0.127
147	1	3.416	0.757	-2.659	0.916	0.054	0.134
148	1	0.789	0.268	-0.522	0.722	0.222	0.679
149	1	7.931	5.488	-2.443	0.28	0.382	1.471
150	1	1.959	0.321	-1.638	0.946	0.036	0.089
151	1	0.599	0.284	-0.315	0.657	0.277	0.912
152	1	2.404	0.766	-1.639	0.898	0.062	0.158
153	1	3.049	0.491	-2.559	0.988	0.007	0.016
154	1	0.696	1.097	0.4	0.207	0.725	6.252
155	1	3.91	2.487	-1.423	0.383	0.022	0.052
156	1	1.027	0.623	-0.404	0.633	0.3	1.017
157	1	0.925	1.332	0.407	0.267	0.626	3.98
158	1	1.111	0.247	-0.864	0.878	0.093	0.243
159	1	7.27	0.547	-6.723	0.988	0.007	0.016
160	1	2.085	1.002	-1.082	0.758	0.129	0.351
161	1	11.893	2.656	-9.237	0.646	0.021	0.051
162	1	1.351	0.527	-0.824	0.77	0.182	0.528
163	1	0.536	0.742	0.206	0.281	0.659	4.597
164	1	0.875	0.215	-0.66	0.78	0.168	0.481
165	1	0.789	0.709	-0.08	0.398	0.54	2.785
166	1	3.345	0.175	-3.17	0.988	0.008	0.02
167	1	1.862	0.208	-1.654	0.97	0.02	0.05
168	1	5.928	1.103	-4.824	0.907	0.017	0.042
169	1	5.667	1.57	-4.097	0.819	0.006	0.015
170	1	1.318	1.713	0.396	0.262	0.562	3.054
171	1	2.371	3.804	1.433	0.042	0.368	1.38
172	1	0.953	0.638	-0.316	0.591	0.339	1.217
173	1	7.393	2.101	-5.292	0.843	0.001	0.002
174	1	6.12	0.549	-5.571	0.985	0.009	0.021
175	1	4.232	0.969	-3.264	0.957	0.004	0.011
176	1	1.288	0.535	-0.753	0.753	0.196	0.579
177	1	2.313	2.826	0.513	0.123	0.387	1.499
178	1	1.094	1.717	0.622	0.174	0.684	5.144
179	1	1.914	2.178	0.264	0.246	0.38	1.457
180	1	1.695	1.31	-0.386	0.475	0.361	1.34
181	1	3.47	9.147	5.677	0.028	0.733	6.511
182	1	1.604	0.297	-1.306	0.89	0.084	0.219
183	1	1.03	1.096	0.066	0.381	0.537	2.76
184	1	2.592	0.883	-1.709	0.879	0.059	0.148
185	1	2.469	0.283	-2.186	0.961	0.027	0.065
186	1	1.247	3.033	1.786	0.019	0.738	6.693
187	1	1.591	0.191	-1.399	0.958	0.03	0.073
188	1	2.361	0.791	-1.57	0.891	0.064	0.163
189	1	4.452	0.202	-4.251	0.999	0.001	0.002
190	1	1.365	1.782	0.417	0.239	0.559	3.013
191	1	1.3	1.001	-0.299	0.541	0.345	1.252
192	1	0.867	0.236	-0.631	0.763	0.185	0.539
193	1	0.951	0.753	-0.198	0.504	0.417	1.699
194	1	0.835	0.628	-0.207	0.475	0.465	2.065
195	1	0.469	0.224	-0.245	0.653	0.267	0.865
196	1	1.571	0.234	-1.337	0.918	0.062	0.157
197	1	1.699	0.243	-1.456	0.918	0.062	0.157
198	1	2.224	0.236	-1.988	0.969	0.021	0.052
199	1	2.437	0.308	-2.129	0.977	0.013	0.03
200	1	2.223	0.542	-1.68	0.911	0.063	0.16
201	1	1.98	1.413	-0.567	0.531	0.265	0.856
202	1	1.688	0.842	-0.847	0.715	0.211	0.635
203	1	0.992	0.92	-0.072	0.419	0.49	2.279
204	1	2.124	0.714	-1.41	0.883	0.078	0.2
205	1	1.339	0.999	-0.34	0.554	0.33	1.172
206	1	2.977	1.234	-1.743	0.833	0.016	0.038
207	1	1.768	0.184	-1.584	0.966	0.024	0.058
208	1	1.131	0.271	-0.861	0.896	0.078	0.2
209	1	2.923	0.328	-2.595	0.992	0.001	0.002
210	1	2.474	0.166	-2.308	0.992	0.005	0.013
211	1	0.563	0.225	-0.338	0.695	0.235	0.728
212	1	2.514	0.29	-2.223	0.982	0.01	0.024
213	1	4.37	1.53	-2.84	0.797	0.005	0.012
214	1	2.877	1.369	-1.509	0.679	0.139	0.382
215	1	1.805	0.314	-1.491	0.939	0.042	0.103
216	1	2.564	0.313	-2.252	0.982	0.009	0.021
217	1	0.461	1.288	0.827	0.112	0.845	12.934
218	1	1.376	0.209	-1.167	0.942	0.041	0.103
219	1	5.082	0.805	-4.277	0.95	0.022	0.054
220	1	2.352	0.317	-2.036	0.973	0.015	0.036
221	1	3.233	0.563	-2.67	0.97	0.018	0.043
222	1	2.608	0.227	-2.381	0.974	0.018	0.044
223	1	3.549	0.254	-3.295	0.858	0.112	0.3
224	1	1.851	0.552	-1.299	0.869	0.095	0.25
225	1	2.942	2.747	-0.196	0.131	0.108	0.289
226	1	1.549	0.896	-0.653	0.61	0.299	1.014
227	1	1.563	0.298	-1.265	0.888	0.086	0.224
228	1	2.751	0.282	-2.469	0.97	0.02	0.05
229	1	1.075	0.917	-0.158	0.45	0.458	2.005
230	1	0.993	0.667	-0.326	0.582	0.346	1.258
231	1	4.003	0.142	-3.861	0.998	0.001	0.003
232	1	0.582	0.52	-0.062	0.457	0.48	2.189
233	1	1.39	0.205	-1.186	0.945	0.04	0.098
234	1	2.861	0.168	-2.692	0.997	0.002	0.004
235	1	3.127	0.527	-2.601	0.992	0.004	0.008
236	1	3.034	2.277	-0.757	0.356	0.025	0.062
237	1	1.057	2.626	1.568	0.047	0.766	7.779
238	1	2.539	0.313	-2.227	0.98	0.01	0.025
239	1	1.259	1.868	0.609	0.197	0.613	3.765
240	1	2.439	1.072	-1.368	0.697	0.19	0.558
241	1	1.811	0.322	-1.489	0.937	0.043	0.108
242	1	2.15	0.229	-1.921	0.965	0.024	0.059
243	1	4.364	1.616	-2.748	0.712	0.035	0.085
244	1	3.549	0.254	-3.295	0.858	0.112	0.3
245	1	1.255	0.724	-0.531	0.625	0.305	1.042
246	1	2.416	0.167	-2.249	0.991	0.006	0.014
247	1	0.717	0.741	0.024	0.381	0.555	2.957
248	1	0.785	0.491	-0.295	0.655	0.281	0.929
249	1	0.853	0.224	-0.629	0.867	0.1	0.265
250	1	5.114	0.816	-4.298	0.949	0.021	0.052
251	1	2.892	1.006	-1.886	0.884	0.027	0.066
252	1	1.194	0.342	-0.852	0.862	0.105	0.278
253	1	1.554	0.2	-1.354	0.934	0.049	0.122
254	1	3.009	0.55	-2.459	0.941	0.041	0.102
255	1	3.062	0.278	-2.784	0.994	0.002	0.004
256	1	2.297	0.187	-2.111	0.985	0.01	0.024
257	1	0.714	0.619	-0.095	0.448	0.49	2.279
258	1	1.845	0.706	-1.139	0.833	0.107	0.286
259	1	1.854	0.318	-1.536	0.941	0.04	0.099
260	1	2.858	1.041	-1.817	0.867	0.048	0.119
261	1	2.71	0.283	-2.426	0.965	0.024	0.058
262	1	3.38	0.32	-3.06	0.995	0	0.001
263	1	0.86	1.171	0.311	0.242	0.674	4.92
264	1	1.137	1.015	-0.122	0.429	0.476	2.159
265	1	3.544	0.619	-2.925	0.962	0.021	0.051
266	1	5.951	1.144	-4.806	0.94	0.006	0.014
267	1	1.866	1.218	-0.647	0.543	0.313	1.081
268	1	1.737	7.716	5.979	0.027	0.876	16.789
269	1	2.197	0.225	-1.972	0.97	0.021	0.052
270	1	2.9	2.406	-0.494	0.278	0.161	0.457
271	1	3.168	0.161	-3.007	0.999	0	0.001
272	1	2.737	0.196	-2.541	0.984	0.011	0.027
273	1	6.126	2.312	-3.814	0.503	0.036	0.089
274	1	3.174	0.828	-2.347	0.929	0.033	0.08
275	1	2.805	2.847	0.042	0.137	0.246	0.775
276	1	2.715	3.036	0.321	0.075	0.178	0.515
277	1	2.7	0.495	-2.205	0.968	0.021	0.051
278	1	2.415	0.603	-1.812	0.936	0.039	0.096
279	1	3.269	1.339	-1.931	0.722	0.105	0.28
280	1	1.236	0.674	-0.562	0.701	0.229	0.704
281	1	2.182	0.689	-1.494	0.853	0.099	0.26
282	1	2.242	0.561	-1.681	0.907	0.066	0.167
283	1	0.562	0.232	-0.33	0.688	0.242	0.757
284	1	1.771	0.739	-1.032	0.751	0.187	0.546
285	1	0.555	0.285	-0.27	0.64	0.291	0.975
286	1	1.326	0.481	-0.846	0.834	0.124	0.337
287	1	1.647	0.244	-1.403	0.916	0.063	0.16
288	1	2.415	0.323	-2.092	0.975	0.013	0.031
289	1	2.323	0.296	-2.027	0.975	0.014	0.034
290	1	5.731	0.692	-5.039	0.968	0.012	0.028
291	1	3.1	2.348	-0.752	0.329	0.038	0.094
292	1	1.272	0.332	-0.94	0.875	0.094	0.246
293	1	1.642	0.27	-1.372	0.932	0.049	0.124
294	1	2.101	0.846	-1.255	0.794	0.136	0.375
295	1	2.185	0.481	-1.704	0.945	0.037	0.092
296	1	0.996	0.484	-0.511	0.725	0.22	0.671
