# Supplementary material for: Evolution of STAT2 resistance to flavivirus NS5 occurred multiple times despite genetic constraints
Source: Nat Commun. 2024 Jun 26;15:5426. doi: 10.1038/s41467-024-49758-0 (PMC11208600; doi:10.1038/s41467-024-49758-0)
Supplement: Supplementary file 5 — Supplementary Data 2 [file 41467_2024_49758_MOESM5_ESM.csv]

Results of FUBAR Analysis for species in the Order Chiroptera indicated in Supplementary Fig. 3b
Site	Partition	&alpha;	&beta;	&beta;-&alpha;	Prob[&alpha;>&beta;]	Prob[&alpha;<&beta;]	BayesFactor[&alpha;<&beta;]
1	1	3.2	0.24	-2.96	0.852	0.115	0.269
2	1	6.939	0.274	-6.665	1	0	0
3	1	3.697	0.348	-3.349	0.987	0.006	0.013
4	1	3.22	0.301	-2.919	0.819	0.146	0.354
5	1	0.778	0.31	-0.468	0.693	0.251	0.693
6	1	8.091	0.926	-7.164	0.843	0.11	0.256
7	1	0.894	0.384	-0.51	0.761	0.192	0.493
8	1	0.773	0.359	-0.414	0.656	0.287	0.83
9	1	5.044	0.596	-4.448	0.991	0.003	0.006
10	1	5.154	0.323	-4.831	0.999	0	0
11	1	1.809	0.268	-1.541	0.923	0.058	0.128
12	1	0.816	0.481	-0.335	0.572	0.37	1.216
13	1	3.168	2.472	-0.696	0.305	0.074	0.165
14	1	1.506	0.257	-1.249	0.91	0.068	0.15
15	1	1.628	0.695	-0.933	0.727	0.212	0.558
16	1	1.572	0.804	-0.768	0.657	0.271	0.77
17	1	2.31	0.818	-1.493	0.786	0.15	0.364
18	1	2.03	0.373	-1.657	0.941	0.038	0.082
19	1	1.815	0.274	-1.541	0.921	0.06	0.132
20	1	0.757	0.673	-0.085	0.44	0.498	2.054
21	1	0.589	0.33	-0.259	0.621	0.314	0.945
22	1	9.784	0.307	-9.478	0.999	0	0
23	1	0.49	0.559	0.07	0.377	0.561	2.637
24	1	2.52	0.824	-1.696	0.848	0.097	0.222
25	1	0.814	0.646	-0.168	0.452	0.488	1.97
26	1	2.551	0.304	-2.247	0.979	0.013	0.027
27	1	2.568	0.797	-1.771	0.904	0.035	0.074
28	1	16.212	0.285	-15.927	1	0	0
29	1	2.461	0.839	-1.622	0.837	0.103	0.238
30	1	1.801	0.269	-1.532	0.922	0.059	0.129
31	1	2.108	0.584	-1.524	0.884	0.082	0.185
32	1	0.871	0.318	-0.553	0.804	0.155	0.379
33	1	1.606	0.348	-1.258	0.875	0.097	0.221
34	1	0.833	0.823	-0.01	0.377	0.558	2.611
35	1	1.381	1.15	-0.231	0.514	0.362	1.171
36	1	1.146	0.267	-0.878	0.876	0.095	0.217
37	1	5.785	0.661	-5.125	0.993	0	0.001
38	1	3.22	0.301	-2.919	0.819	0.146	0.354
39	1	2.192	0.272	-1.92	0.962	0.027	0.057
40	1	1.823	0.298	-1.526	0.938	0.044	0.096
41	1	1.824	0.268	-1.556	0.923	0.058	0.126
42	1	1.602	0.348	-1.254	0.874	0.097	0.222
43	1	0.861	0.28	-0.581	0.734	0.213	0.561
44	1	3.22	0.301	-2.919	0.819	0.146	0.354
45	1	5.754	2.369	-3.385	0.745	0.015	0.032
46	1	1.825	0.298	-1.528	0.938	0.044	0.096
47	1	1.117	0.268	-0.849	0.872	0.097	0.223
48	1	2.303	0.556	-1.747	0.936	0.042	0.09
49	1	6.527	2.598	-3.929	0.864	0.003	0.007
50	1	8.112	3.021	-5.091	0.865	0.005	0.01
51	1	2.421	0.591	-1.829	0.907	0.065	0.143
52	1	0.701	3.927	3.226	0.005	0.916	22.457
53	1	0.584	0.528	-0.057	0.451	0.487	1.96
54	1	0.807	2.135	1.328	0.106	0.799	8.241
55	1	0.552	0.544	-0.009	0.424	0.514	2.183
56	1	3.024	1.097	-1.927	0.81	0.095	0.217
57	1	3.886	0.508	-3.377	0.714	0.245	0.67
58	1	3.381	0.364	-3.017	0.994	0.001	0.001
59	1	1.085	2.453	1.368	0.084	0.76	6.541
60	1	1.762	1.893	0.132	0.3	0.46	1.76
61	1	2.101	2.042	-0.059	0.315	0.4	1.381
62	1	0.864	0.259	-0.605	0.749	0.198	0.511
63	1	1.491	1.668	0.177	0.361	0.449	1.687
64	1	10.19	0.606	-9.584	0.997	0	0.001
65	1	0.556	0.689	0.133	0.35	0.589	2.962
66	1	2.356	0.371	-1.985	0.968	0.018	0.037
67	1	3.217	1.089	-2.129	0.824	0.087	0.196
68	1	2.844	1.825	-1.019	0.53	0.166	0.411
69	1	1.651	1.182	-0.469	0.517	0.359	1.159
70	1	1.422	0.483	-0.939	0.801	0.157	0.384
71	1	0.575	0.942	0.367	0.22	0.723	5.385
72	1	1.108	0.533	-0.575	0.71	0.234	0.63
73	1	0.871	0.224	-0.648	0.778	0.171	0.426
74	1	1.738	0.478	-1.26	0.84	0.124	0.293
75	1	0.773	0.359	-0.414	0.656	0.287	0.83
76	1	2.966	0.261	-2.704	0.98	0.014	0.029
77	1	4.379	0.576	-3.802	0.994	0.001	0.003
78	1	1.582	0.843	-0.739	0.641	0.282	0.812
79	1	2.9	1.509	-1.391	0.661	0.138	0.332
80	1	2.502	0.785	-1.717	0.902	0.038	0.082
81	1	0.834	0.386	-0.448	0.746	0.206	0.535
82	1	3.269	0.386	-2.883	0.992	0	0.001
83	1	1.679	1.023	-0.656	0.592	0.305	0.907
84	1	3.606	0.275	-3.331	0.993	0.004	0.009
85	1	1.742	0.559	-1.183	0.802	0.156	0.381
86	1	1.322	0.38	-0.942	0.862	0.104	0.239
87	1	2.538	0.297	-2.241	0.986	0.008	0.017
88	1	0.575	0.314	-0.262	0.628	0.305	0.909
89	1	1.674	0.531	-1.143	0.808	0.151	0.368
90	1	0.745	2.252	1.507	0.063	0.849	11.603
91	1	1.756	0.555	-1.201	0.854	0.108	0.249
92	1	0.86	0.282	-0.578	0.732	0.215	0.567
93	1	0.671	0.296	-0.375	0.676	0.263	0.738
94	1	0.749	0.676	-0.073	0.435	0.503	2.091
95	1	0.593	0.279	-0.315	0.665	0.27	0.763
96	1	0.607	2.728	2.121	0.026	0.918	23.005
97	1	3.222	0.572	-2.65	0.983	0.008	0.016
98	1	1.474	2.267	0.794	0.163	0.594	3.023
99	1	1.819	0.528	-1.291	0.874	0.092	0.211
100	1	1.806	0.262	-1.544	0.949	0.036	0.078
101	1	0.666	0.748	0.082	0.343	0.595	3.038
102	1	4.828	0.362	-4.466	0.996	0.001	0.001
103	1	0.452	0.737	0.285	0.277	0.667	4.132
104	1	0.575	0.279	-0.296	0.658	0.275	0.786
105	1	2.675	0.874	-1.801	0.843	0.095	0.216
106	1	3.2	0.24	-2.96	0.852	0.115	0.269
107	1	1.557	0.56	-0.997	0.776	0.178	0.446
108	1	1.506	0.257	-1.249	0.91	0.068	0.15
109	1	2.4	0.269	-2.132	0.969	0.022	0.046
110	1	1.145	0.32	-0.825	0.843	0.123	0.289
111	1	0.571	0.33	-0.241	0.614	0.32	0.973
112	1	2.464	0.904	-1.56	0.845	0.067	0.148
113	1	1.12	0.308	-0.812	0.847	0.119	0.279
114	1	1.849	0.297	-1.552	0.94	0.043	0.093
115	1	2.567	0.619	-1.947	0.938	0.036	0.078
116	1	1.439	0.551	-0.888	0.807	0.146	0.353
117	1	1.353	0.283	-1.07	0.886	0.087	0.198
118	1	1.374	0.377	-0.996	0.869	0.098	0.225
119	1	1.939	1.003	-0.936	0.639	0.269	0.761
120	1	0.773	0.359	-0.414	0.656	0.287	0.83
121	1	0.552	0.732	0.181	0.297	0.643	3.727
122	1	0.749	0.677	-0.072	0.435	0.503	2.095
123	1	3.942	0.529	-3.413	0.991	0.004	0.009
124	1	1.112	0.268	-0.844	0.872	0.098	0.224
125	1	3.516	0.35	-3.166	0.991	0.003	0.006
126	1	0.544	2.624	2.079	0.029	0.927	26.081
127	1	2.723	0.891	-1.832	0.838	0.097	0.221
128	1	1.114	0.359	-0.755	0.815	0.146	0.354
129	1	2.62	1.22	-1.4	0.761	0.088	0.199
130	1	1.548	0.606	-0.942	0.752	0.196	0.505
131	1	0.488	0.744	0.255	0.259	0.684	4.481
132	1	2.037	1.01	-1.028	0.713	0.187	0.475
133	1	4.586	2.033	-2.553	0.723	0.009	0.019
134	1	1.117	0.883	-0.234	0.505	0.409	1.43
135	1	2.317	1.405	-0.912	0.634	0.154	0.376
136	1	1.065	0.551	-0.513	0.687	0.254	0.702
137	1	1.699	0.868	-0.831	0.703	0.212	0.557
138	1	1.689	1.986	0.297	0.277	0.485	1.946
139	1	0.813	0.646	-0.167	0.451	0.488	1.973
140	1	2.868	0.724	-2.143	0.891	0.065	0.144
141	1	2.846	0.723	-2.123	0.89	0.066	0.146
142	1	1.441	0.809	-0.632	0.626	0.299	0.882
143	1	0.74	0.594	-0.147	0.473	0.467	1.809
144	1	2.978	0.268	-2.711	0.99	0.006	0.013
145	1	2.528	0.29	-2.237	0.98	0.013	0.026
146	1	1.158	0.251	-0.907	0.886	0.086	0.194
147	1	1.105	0.271	-0.834	0.869	0.101	0.231
148	1	2.315	0.822	-1.493	0.829	0.112	0.262
149	1	0.886	0.384	-0.502	0.759	0.194	0.498
150	1	1.819	0.614	-1.205	0.838	0.118	0.276
151	1	2.536	0.396	-2.14	0.975	0.01	0.02
152	1	1.247	0.518	-0.729	0.749	0.2	0.518
153	1	3.209	0.806	-2.403	0.956	0.014	0.03
154	1	3.2	0.24	-2.96	0.852	0.115	0.269
155	1	2.832	0.509	-2.323	0.696	0.26	0.726
156	1	0.778	0.31	-0.468	0.693	0.251	0.693
157	1	1.607	0.292	-1.315	0.9	0.076	0.17
158	1	2.071	0.373	-1.698	0.944	0.036	0.077
159	1	2.586	0.295	-2.291	0.981	0.012	0.026
160	1	2.145	0.288	-1.857	0.957	0.031	0.065
161	1	0.569	0.523	-0.046	0.446	0.491	1.991
162	1	1.597	2.077	0.48	0.235	0.531	2.339
163	1	0.871	0.225	-0.646	0.777	0.172	0.429
164	1	2.093	1.072	-1.021	0.7	0.178	0.449
165	1	0.472	0.394	-0.078	0.518	0.412	1.45
166	1	1.198	0.301	-0.897	0.86	0.108	0.25
167	1	1.786	0.563	-1.222	0.805	0.153	0.373
168	1	1.239	0.703	-0.535	0.643	0.288	0.836
169	1	4.426	0.354	-4.072	0.994	0.002	0.004
170	1	2.645	0.27	-2.375	0.975	0.017	0.037
171	1	0.57	0.608	0.039	0.394	0.545	2.473
172	1	0.864	0.259	-0.605	0.749	0.198	0.511
173	1	1.869	2.038	0.169	0.273	0.456	1.733
174	1	1.799	0.245	-1.554	0.931	0.051	0.112
175	1	0.864	0.321	-0.544	0.8	0.158	0.387
176	1	5.681	1.992	-3.689	0.809	0.012	0.025
177	1	4.183	2.444	-1.74	0.499	0.097	0.221
178	1	2.225	1.866	-0.359	0.407	0.276	0.787
179	1	0.472	2.54	2.068	0.017	0.954	42.901
180	1	3.168	2.64	-0.528	0.261	0.136	0.324
181	1	1.257	0.702	-0.555	0.632	0.301	0.889
182	1	1.481	0.545	-0.936	0.818	0.137	0.327
183	1	3.055	2.698	-0.357	0.2	0.144	0.348
184	1	0.86	0.282	-0.578	0.732	0.215	0.567
185	1	2.553	0.255	-2.298	0.985	0.009	0.02
186	1	0.743	1.531	0.789	0.162	0.763	6.649
187	1	0.741	0.645	-0.096	0.447	0.492	2.002
188	1	0.6	1.807	1.208	0.086	0.857	12.423
189	1	0.984	1.265	0.28	0.295	0.604	3.151
190	1	1.768	1.536	-0.232	0.429	0.391	1.328
191	1	4.483	2.286	-2.197	0.606	0.05	0.109
192	1	1.62	0.348	-1.272	0.876	0.096	0.218
193	1	0.564	1.23	0.666	0.167	0.778	7.252
194	1	2.039	0.372	-1.666	0.942	0.038	0.081
195	1	1.592	0.349	-1.243	0.873	0.098	0.224
196	1	0.552	1.167	0.615	0.171	0.774	7.097
197	1	0.575	0.276	-0.299	0.66	0.273	0.777
198	1	1.862	0.309	-1.552	0.937	0.045	0.098
199	1	0.732	0.292	-0.44	0.696	0.246	0.675
200	1	0.566	0.6	0.033	0.396	0.542	2.444
201	1	0.868	0.384	-0.483	0.755	0.198	0.51
202	1	0.86	0.282	-0.578	0.732	0.215	0.567
203	1	0.54	0.832	0.292	0.257	0.686	4.507
204	1	1.459	1.655	0.196	0.307	0.516	2.208
205	1	0.512	0.27	-0.242	0.638	0.29	0.844
206	1	0.779	0.305	-0.473	0.696	0.247	0.679
207	1	0.778	0.31	-0.468	0.693	0.251	0.693
208	1	2.692	0.295	-2.396	0.983	0.011	0.022
209	1	2.682	0.357	-2.325	0.981	0.009	0.018
210	1	0.732	0.295	-0.437	0.694	0.248	0.683
211	1	1.313	1.336	0.024	0.371	0.498	2.051
212	1	1.16	0.251	-0.909	0.887	0.086	0.194
213	1	0.983	0.977	-0.006	0.398	0.514	2.189
214	1	0.49	0.543	0.053	0.388	0.549	2.518
215	1	1.42	0.377	-1.043	0.874	0.094	0.214
216	1	2.745	0.352	-2.393	0.988	0.004	0.009
217	1	0.595	0.264	-0.33	0.677	0.257	0.715
218	1	0.472	0.33	-0.141	0.565	0.362	1.173
219	1	2.626	0.831	-1.795	0.908	0.022	0.047
220	1	1.776	0.546	-1.23	0.862	0.102	0.234
221	1	1.169	0.264	-0.905	0.88	0.092	0.209
222	1	1.722	1.154	-0.568	0.614	0.243	0.665
223	1	4.209	1.829	-2.38	0.721	0.031	0.066
224	1	6.176	0.912	-5.263	0.971	0.004	0.008
225	1	2.313	0.366	-1.946	0.967	0.019	0.039
226	1	1.377	0.378	-0.999	0.869	0.098	0.224
227	1	1.35	0.378	-0.973	0.866	0.1	0.23
228	1	2.552	0.253	-2.299	0.985	0.009	0.02
229	1	3.149	2.268	-0.881	0.409	0.178	0.449
230	1	2.476	0.373	-2.102	0.972	0.014	0.029
231	1	1.645	0.603	-1.043	0.768	0.183	0.462
232	1	2.729	0.945	-1.784	0.824	0.099	0.227
233	1	3.22	0.301	-2.919	0.819	0.146	0.354
234	1	1.131	0.302	-0.828	0.852	0.115	0.268
235	1	4.519	1.714	-2.805	0.81	0.007	0.014
236	1	2.551	0.719	-1.832	0.875	0.078	0.174
237	1	1.457	0.351	-1.106	0.86	0.109	0.252
238	1	0.773	0.359	-0.414	0.656	0.287	0.83
239	1	1.092	0.814	-0.278	0.526	0.393	1.339
240	1	0.575	0.96	0.385	0.216	0.727	5.493
241	1	1.804	0.21	-1.594	0.945	0.04	0.086
242	1	2.166	0.272	-1.894	0.962	0.027	0.058
243	1	0.49	0.538	0.048	0.392	0.545	2.478
244	1	4.141	0.564	-3.577	0.994	0.002	0.003
245	1	2.587	0.567	-2.019	0.952	0.03	0.064
246	1	2.985	11.905	8.919	0.001	0.937	30.826
247	1	6.267	2.65	-3.617	0.751	0.01	0.021
248	1	0.92	0.719	-0.2	0.517	0.407	1.417
249	1	1.229	0.906	-0.323	0.507	0.406	1.413
250	1	2.845	1.275	-1.57	0.784	0.027	0.057
251	1	0.565	2.307	1.742	0.044	0.906	19.996
252	1	1.116	0.322	-0.794	0.838	0.127	0.3
253	1	1.482	7.298	5.816	0.002	0.949	38.552
254	1	0.773	0.359	-0.414	0.656	0.287	0.83
255	1	1.679	0.374	-1.305	0.916	0.058	0.128
256	1	3.785	0.291	-3.494	0.992	0.005	0.01
257	1	1.556	0.595	-0.961	0.758	0.191	0.489
258	1	3.22	0.301	-2.919	0.819	0.146	0.354
259	1	2.033	0.244	-1.789	0.942	0.043	0.094
260	1	3.294	0.244	-3.05	0.998	0.001	0.002
261	1	1.581	1.527	-0.054	0.382	0.448	1.674
262	1	0.49	0.539	0.049	0.391	0.546	2.486
263	1	1.587	0.259	-1.328	0.939	0.044	0.096
264	1	2.742	0.874	-1.868	0.847	0.091	0.207
265	1	2.049	2.349	0.3	0.25	0.343	1.08
266	1	2.028	0.751	-1.278	0.839	0.097	0.223
267	1	1.498	0.257	-1.24	0.91	0.068	0.151
268	1	3.239	0.951	-2.288	0.879	0.055	0.121
269	1	1.35	0.741	-0.609	0.692	0.234	0.63
270	1	1.8	0.774	-1.026	0.766	0.17	0.423
271	1	1.599	0.348	-1.25	0.874	0.097	0.222
272	1	2.036	0.37	-1.666	0.943	0.038	0.081
273	1	2.031	0.373	-1.658	0.941	0.038	0.082
274	1	1.604	0.292	-1.312	0.9	0.076	0.171
275	1	5.142	0.301	-4.841	0.998	0.001	0.001
276	1	2.949	0.373	-2.576	0.988	0.003	0.007
277	1	2.482	0.284	-2.198	0.967	0.023	0.048
278	1	0.612	2.014	1.402	0.07	0.87	13.865
279	1	1.311	0.38	-0.93	0.861	0.105	0.242
280	1	3.506	1.568	-1.938	0.736	0.066	0.145
281	1	0.545	6.289	5.744	0.001	0.981	104.281
282	1	1.563	1.094	-0.469	0.516	0.376	1.247
283	1	1.49	0.296	-1.194	0.891	0.084	0.188
284	1	6.006	15.085	9.08	0.018	0.866	13.355
285	1	3.427	0.846	-2.581	0.934	0.027	0.058
286	1	0.86	0.282	-0.578	0.732	0.215	0.567
287	1	1.096	0.553	-0.543	0.694	0.248	0.68
288	1	0.472	0.394	-0.078	0.518	0.412	1.45
289	1	0.619	1.341	0.722	0.152	0.788	7.689
290	1	0.524	2.087	1.563	0.051	0.907	20.146
291	1	4.087	0.242	-3.846	0.999	0	0.001
292	1	0.596	0.61	0.014	0.405	0.534	2.365
293	1	3.042	1.115	-1.928	0.804	0.096	0.22
294	1	0.519	2.256	1.738	0.052	0.906	20.029
295	1	0.692	0.914	0.222	0.3	0.636	3.614
296	1	1.955	3.123	1.169	0.089	0.542	2.446
297	1	1.87	0.255	-1.614	0.954	0.033	0.07
298	1	0.746	0.682	-0.064	0.432	0.506	2.121
299	1	1.952	0.878	-1.075	0.754	0.166	0.411
300	1	0.554	0.713	0.159	0.307	0.634	3.574
301	1	4.687	0.3	-4.386	0.998	0	0.001
302	1	2.848	0.374	-2.474	0.987	0.004	0.008
303	1	1.902	0.373	-1.529	0.934	0.044	0.096
304	1	1.557	0.697	-0.859	0.711	0.227	0.605
305	1	1.959	0.768	-1.191	0.799	0.143	0.345
306	1	1.402	0.377	-1.025	0.872	0.095	0.218
307	1	1.867	0.31	-1.557	0.937	0.045	0.098
308	1	0.813	0.565	-0.247	0.514	0.427	1.538
309	1	1.592	0.249	-1.344	0.943	0.041	0.089
310	1	1.162	0.267	-0.895	0.877	0.094	0.213
