# Supplementary material for: Evolution of STAT2 resistance to flavivirus NS5 occurred multiple times despite genetic constraints
Source: Nat Commun. 2024 Jun 26;15:5426. doi: 10.1038/s41467-024-49758-0 (PMC11208600; doi:10.1038/s41467-024-49758-0)
Supplement: Supplementary file 6 — Supplementary Data 3 [file 41467_2024_49758_MOESM6_ESM.csv]

Results of FUBAR Analysis for prosimian species indicated in Supplementary Fig. 3c
Site	Partition	&alpha;	&beta;	&beta;-&alpha;	Prob[&alpha;>&beta;]	Prob[&alpha;<&beta;]	BayesFactor[&alpha;<&beta;]
1	1	10.397	0.521	-9.877	0.967	0.023	0.031
2	1	1.275	0.631	-0.644	0.535	0.406	0.905
3	1	3.692	0.561	-3.132	0.614	0.334	0.662
4	1	1.275	0.562	-0.713	0.55	0.391	0.847
5	1	2.488	1.286	-1.202	0.378	0.566	1.727
6	1	0.695	0.669	-0.026	0.481	0.457	1.111
7	1	1.275	0.631	-0.644	0.535	0.406	0.905
8	1	1.002	0.556	-0.446	0.539	0.401	0.883
9	1	0.812	0.573	-0.239	0.521	0.418	0.948
10	1	6.59	0.547	-6.043	0.857	0.114	0.17
11	1	5.705	0.976	-4.728	0.726	0.222	0.377
12	1	0.736	1.211	0.475	0.295	0.649	2.441
13	1	1.001	0.528	-0.473	0.548	0.392	0.852
14	1	1.275	0.631	-0.644	0.535	0.406	0.905
15	1	7.322	0.555	-6.767	0.854	0.116	0.173
16	1	1.275	0.631	-0.644	0.535	0.406	0.905
17	1	1.759	0.678	-1.082	0.719	0.231	0.396
18	1	1.29	0.534	-0.755	0.561	0.38	0.81
19	1	1.275	0.631	-0.644	0.535	0.406	0.905
20	1	0.806	0.572	-0.234	0.519	0.419	0.953
21	1	1.289	0.56	-0.729	0.553	0.388	0.838
22	1	0.735	0.532	-0.203	0.52	0.417	0.945
23	1	1.001	0.557	-0.445	0.54	0.4	0.881
24	1	1.289	0.48	-0.809	0.58	0.36	0.745
25	1	0.808	1.415	0.607	0.291	0.653	2.489
26	1	0.695	0.669	-0.026	0.481	0.457	1.111
27	1	0.735	0.515	-0.22	0.527	0.411	0.92
28	1	12.164	1.356	-10.808	0.772	0.181	0.293
29	1	6.59	0.547	-6.043	0.857	0.114	0.17
30	1	0.912	0.555	-0.358	0.533	0.406	0.902
31	1	2.289	0.556	-1.733	0.771	0.185	0.299
32	1	1.275	0.631	-0.644	0.535	0.406	0.905
33	1	1.261	5.684	4.422	0.117	0.842	7.032
34	1	0.668	0.688	0.02	0.474	0.463	1.141
35	1	16.981	0.523	-16.458	0.981	0.013	0.018
36	1	3.141	1.556	-1.585	0.584	0.343	0.691
37	1	3.692	0.561	-3.132	0.614	0.334	0.662
38	1	0.912	0.555	-0.358	0.533	0.406	0.902
39	1	0.839	0.566	-0.273	0.522	0.416	0.943
40	1	1.29	0.533	-0.757	0.561	0.38	0.811
41	1	5.805	0.653	-5.152	0.826	0.14	0.214
42	1	1.29	0.533	-0.757	0.56	0.381	0.812
43	1	3.692	0.561	-3.132	0.614	0.334	0.662
44	1	1.275	0.631	-0.644	0.535	0.406	0.905
45	1	0.839	0.566	-0.273	0.522	0.416	0.943
46	1	0.814	0.514	-0.3	0.538	0.4	0.882
47	1	0.713	3.984	3.271	0.11	0.852	7.615
48	1	0.695	0.669	-0.026	0.481	0.457	1.111
49	1	0.81	0.506	-0.304	0.539	0.399	0.876
50	1	0.9	9.709	8.809	0.026	0.952	26.083
51	1	1.002	0.555	-0.447	0.539	0.4	0.882
52	1	1.002	1.469	0.467	0.306	0.637	2.322
53	1	0.81	0.501	-0.309	0.541	0.396	0.868
54	1	1.275	0.563	-0.712	0.55	0.391	0.849
55	1	0.817	1.124	0.307	0.314	0.628	2.228
56	1	1.29	0.533	-0.757	0.56	0.381	0.812
57	1	3.687	0.503	-3.183	0.632	0.316	0.612
58	1	1.589	0.812	-0.777	0.698	0.251	0.442
59	1	1.208	1.176	-0.032	0.344	0.599	1.972
60	1	1.289	0.511	-0.778	0.568	0.373	0.785
61	1	1.29	0.534	-0.755	0.561	0.38	0.81
62	1	1.289	0.511	-0.778	0.568	0.373	0.785
63	1	0.798	2.759	1.961	0.236	0.714	3.298
64	1	11.419	0.54	-10.88	0.894	0.084	0.121
65	1	0.838	0.641	-0.198	0.506	0.433	1.01
66	1	0.695	0.669	-0.026	0.481	0.457	1.111
67	1	20.186	1.35	-18.835	0.954	0.025	0.034
68	1	0.959	5.229	4.27	0.111	0.85	7.462
69	1	1.275	0.562	-0.713	0.55	0.391	0.847
70	1	1.001	0.486	-0.515	0.563	0.376	0.796
71	1	0.837	1.084	0.247	0.32	0.622	2.172
72	1	0.808	0.506	-0.302	0.539	0.398	0.876
73	1	1.303	0.966	-0.337	0.371	0.571	1.756
74	1	1.35	0.971	-0.379	0.376	0.566	1.725
75	1	1.275	0.631	-0.644	0.535	0.406	0.905
76	1	1.29	0.533	-0.757	0.561	0.38	0.811
77	1	0.816	1.252	0.436	0.304	0.639	2.339
78	1	11.735	4.282	-7.453	0.558	0.345	0.696
79	1	0.821	12.761	11.94	0.006	0.981	69.866
80	1	1.869	0.743	-1.126	0.716	0.234	0.404
81	1	0.668	0.688	0.02	0.474	0.463	1.141
82	1	0.617	0.669	0.052	0.467	0.47	1.173
83	1	1.424	10.598	9.174	0.04	0.927	16.773
84	1	11.452	0.541	-10.911	0.892	0.085	0.123
85	1	1.229	1.395	0.166	0.324	0.62	2.153
86	1	0.668	0.688	0.02	0.474	0.463	1.141
87	1	0.689	0.57	-0.12	0.502	0.435	1.018
88	1	6.245	0.568	-5.676	0.839	0.129	0.196
89	1	1.289	0.511	-0.778	0.568	0.373	0.785
90	1	1.299	1.261	-0.038	0.34	0.603	2.009
91	1	2.898	0.528	-2.37	0.797	0.163	0.257
92	1	1.29	0.533	-0.757	0.561	0.38	0.811
93	1	0.912	0.555	-0.358	0.533	0.406	0.902
94	1	1.275	0.631	-0.644	0.535	0.406	0.905
95	1	4.214	0.516	-3.698	0.825	0.14	0.215
96	1	1.001	0.528	-0.473	0.548	0.392	0.852
97	1	0.81	0.501	-0.309	0.541	0.396	0.868
98	1	10.674	0.633	-10.042	0.872	0.102	0.15
99	1	0.81	0.506	-0.304	0.539	0.399	0.876
100	1	0.814	0.514	-0.3	0.538	0.4	0.881
101	1	4.129	0.516	-3.612	0.824	0.141	0.216
102	1	33.909	0.657	-33.252	0.999	0	0
103	1	2.025	0.824	-1.201	0.721	0.23	0.396
104	1	0.814	0.514	-0.3	0.538	0.4	0.882
105	1	1.275	0.562	-0.713	0.55	0.391	0.847
106	1	3.687	0.503	-3.183	0.632	0.316	0.612
107	1	3.687	0.503	-3.183	0.632	0.316	0.612
108	1	1.001	0.528	-0.473	0.548	0.392	0.852
109	1	1.002	0.556	-0.446	0.539	0.401	0.883
110	1	0.806	0.572	-0.234	0.519	0.419	0.953
111	1	0.812	0.573	-0.239	0.521	0.418	0.948
112	1	0.695	0.669	-0.026	0.481	0.457	1.111
113	1	1.459	1.43	-0.029	0.345	0.598	1.967
114	1	0.839	0.566	-0.273	0.522	0.416	0.943
115	1	0.839	0.567	-0.272	0.522	0.417	0.945
116	1	2.894	0.528	-2.367	0.794	0.166	0.262
117	1	0.912	0.555	-0.358	0.533	0.406	0.902
118	1	0.695	0.669	-0.026	0.481	0.457	1.111
119	1	0.927	1.589	0.661	0.291	0.654	2.496
120	1	1.275	0.631	-0.644	0.535	0.406	0.905
121	1	0.814	0.514	-0.3	0.538	0.4	0.882
122	1	12.634	0.635	-11.999	0.886	0.09	0.131
123	1	5.48	0.508	-4.972	0.847	0.122	0.183
124	1	0.814	0.514	-0.3	0.538	0.4	0.882
125	1	33.249	0.657	-32.592	0.999	0	0
126	1	10.588	2.803	-7.785	0.79	0.134	0.205
127	1	0.839	0.566	-0.273	0.522	0.416	0.943
128	1	0.838	0.641	-0.198	0.506	0.433	1.01
129	1	1.458	0.978	-0.48	0.383	0.559	1.674
130	1	1.586	3.472	1.886	0.18	0.769	4.392
131	1	0.735	0.515	-0.22	0.527	0.411	0.92
132	1	0.795	3.791	2.997	0.121	0.838	6.827
133	1	0.81	1.69	0.88	0.279	0.667	2.645
134	1	0.839	0.566	-0.273	0.522	0.416	0.943
135	1	0.735	0.514	-0.221	0.526	0.411	0.921
136	1	4.081	0.516	-3.565	0.826	0.139	0.214
137	1	7.114	4.52	-2.594	0.348	0.593	1.929
138	1	0.832	2.185	1.353	0.254	0.694	3.001
139	1	1.304	0.995	-0.31	0.366	0.576	1.797
140	1	1.275	0.631	-0.644	0.535	0.406	0.905
141	1	1.145	7.057	5.912	0.086	0.879	9.616
142	1	1.001	0.557	-0.445	0.54	0.4	0.881
143	1	1.275	0.562	-0.713	0.55	0.391	0.847
144	1	0.912	0.555	-0.358	0.533	0.406	0.902
145	1	1.179	1.48	0.3	0.325	0.618	2.136
146	1	0.81	0.501	-0.309	0.541	0.396	0.868
147	1	0.825	0.519	-0.306	0.536	0.402	0.89
148	1	1.046	0.538	-0.508	0.547	0.393	0.854
149	1	0.705	10.399	9.694	0.041	0.94	20.742
150	1	1.002	0.555	-0.447	0.539	0.4	0.882
151	1	0.597	0.718	0.121	0.456	0.482	1.228
152	1	1.094	6.299	5.205	0.054	0.911	13.596
153	1	3.866	0.516	-3.351	0.821	0.143	0.22
154	1	3.687	0.503	-3.183	0.632	0.316	0.612
155	1	3.687	0.503	-3.183	0.632	0.316	0.612
156	1	1.275	0.562	-0.713	0.55	0.391	0.847
157	1	1.275	0.563	-0.712	0.55	0.391	0.849
158	1	2.126	0.791	-1.335	0.728	0.225	0.383
159	1	0.927	0.57	-0.356	0.528	0.411	0.921
160	1	0.839	0.567	-0.272	0.522	0.417	0.945
161	1	3.122	0.503	-2.619	0.814	0.149	0.231
162	1	0.976	1.514	0.539	0.298	0.646	2.41
163	1	1.289	0.48	-0.809	0.58	0.36	0.745
164	1	0.831	2.2	1.369	0.254	0.694	3.002
165	1	0.695	0.669	-0.026	0.481	0.457	1.111
166	1	0.839	0.567	-0.272	0.522	0.417	0.945
167	1	1.29	0.533	-0.757	0.561	0.38	0.811
168	1	9.383	0.635	-8.748	0.873	0.101	0.148
169	1	5.805	0.653	-5.152	0.826	0.14	0.214
170	1	1.002	0.555	-0.447	0.539	0.4	0.882
171	1	0.81	0.571	-0.24	0.519	0.419	0.954
172	1	1.289	0.511	-0.778	0.568	0.373	0.785
173	1	8.564	0.976	-7.587	0.772	0.184	0.297
174	1	1.289	0.511	-0.778	0.568	0.373	0.785
175	1	0.689	0.57	-0.12	0.502	0.435	1.018
176	1	5.116	1.414	-3.701	0.667	0.27	0.488
177	1	1.496	4.275	2.779	0.155	0.797	5.184
178	1	0.836	1.172	0.336	0.312	0.63	2.254
179	1	3.516	5.545	2.029	0.292	0.658	2.543
180	1	1.437	1.208	-0.229	0.357	0.585	1.863
181	1	0.839	0.567	-0.272	0.522	0.417	0.945
182	1	5.98	0.51	-5.47	0.849	0.121	0.181
183	1	1.083	9.212	8.129	0.034	0.939	20.334
184	1	0.737	1.15	0.413	0.3	0.643	2.378
185	1	4.585	1.042	-3.543	0.686	0.256	0.454
186	1	0.814	0.501	-0.313	0.543	0.395	0.863
187	1	0.668	0.688	0.02	0.474	0.463	1.141
188	1	1.29	0.533	-0.757	0.561	0.38	0.811
189	1	0.814	1.097	0.283	0.316	0.626	2.212
190	1	1.001	0.557	-0.445	0.54	0.4	0.881
191	1	1.275	0.631	-0.644	0.535	0.406	0.905
192	1	0.81	0.514	-0.296	0.536	0.402	0.888
193	1	0.735	0.512	-0.223	0.527	0.41	0.918
194	1	1.275	0.631	-0.644	0.535	0.406	0.905
195	1	1.277	2.097	0.82	0.289	0.658	2.539
196	1	1.275	0.631	-0.644	0.535	0.406	0.905
197	1	4.003	1.371	-2.632	0.623	0.308	0.589
198	1	2.095	0.677	-1.419	0.734	0.217	0.367
199	1	22.372	0.648	-21.724	0.988	0.007	0.009
200	1	0.839	0.566	-0.273	0.522	0.416	0.943
201	1	0.814	0.514	-0.3	0.537	0.401	0.883
202	1	0.79	5.374	4.584	0.097	0.868	8.685
203	1	1.002	0.556	-0.446	0.539	0.401	0.883
204	1	0.839	0.566	-0.273	0.522	0.416	0.943
205	1	0.695	0.669	-0.026	0.481	0.457	1.111
206	1	11.419	0.54	-10.88	0.894	0.084	0.121
207	1	0.839	0.567	-0.272	0.522	0.417	0.945
208	1	1.275	0.563	-0.712	0.55	0.391	0.849
209	1	0.735	0.512	-0.223	0.527	0.41	0.918
210	1	1.275	0.563	-0.712	0.55	0.391	0.849
211	1	1.275	0.562	-0.713	0.55	0.391	0.847
212	1	5.885	0.571	-5.314	0.833	0.133	0.203
213	1	2.095	0.677	-1.419	0.734	0.217	0.367
214	1	1.002	0.555	-0.447	0.539	0.4	0.882
215	1	0.81	0.514	-0.296	0.536	0.402	0.887
216	1	4.132	0.504	-3.629	0.828	0.137	0.21
217	1	0.839	0.567	-0.272	0.522	0.417	0.945
218	1	0.735	0.514	-0.221	0.526	0.411	0.921
219	1	5.333	0.773	-4.56	0.897	0.075	0.107
220	1	10.792	0.676	-10.116	0.979	0.01	0.013
221	1	0.81	0.506	-0.304	0.539	0.399	0.876
222	1	8.992	0.555	-8.437	0.953	0.034	0.046
223	1	0.691	1.372	0.681	0.273	0.672	2.707
224	1	16.208	0.524	-15.685	0.98	0.014	0.018
225	1	0.81	0.514	-0.296	0.536	0.402	0.888
226	1	0.617	0.669	0.052	0.467	0.47	1.173
227	1	12.681	1.348	-11.333	0.913	0.051	0.071
228	1	1.275	0.562	-0.713	0.55	0.391	0.847
229	1	6.122	0.663	-5.459	0.913	0.061	0.086
230	1	2.095	0.677	-1.419	0.734	0.217	0.367
231	1	0.695	0.669	-0.026	0.481	0.457	1.111
232	1	0.735	0.515	-0.22	0.527	0.411	0.92
233	1	1.275	0.563	-0.712	0.55	0.391	0.849
234	1	0.668	0.688	0.02	0.474	0.463	1.141
235	1	1.275	0.562	-0.713	0.55	0.391	0.847
236	1	1.275	0.562	-0.713	0.55	0.391	0.847
237	1	3.692	0.561	-3.132	0.614	0.334	0.662
238	1	0.839	0.567	-0.272	0.522	0.417	0.945
239	1	0.81	0.571	-0.24	0.519	0.419	0.954
240	1	1.275	0.631	-0.644	0.535	0.406	0.905
241	1	5.805	0.653	-5.152	0.826	0.14	0.214
242	1	0.838	0.641	-0.198	0.506	0.433	1.01
243	1	0.836	1.549	0.713	0.285	0.66	2.564
244	1	6.091	0.517	-5.573	0.872	0.101	0.148
245	1	1.288	0.477	-0.811	0.582	0.359	0.74
246	1	0.912	0.555	-0.358	0.533	0.406	0.902
247	1	0.735	0.512	-0.223	0.527	0.41	0.919
248	1	0.81	0.514	-0.296	0.536	0.402	0.887
249	1	3.931	0.516	-3.415	0.82	0.144	0.222
250	1	2.256	3.873	1.617	0.293	0.611	2.08
251	1	1.29	0.533	-0.757	0.561	0.38	0.811
252	1	12.441	1.41	-11.031	0.78	0.174	0.279
253	1	0.692	7.243	6.551	0.029	0.95	24.96
254	1	0.668	0.688	0.02	0.474	0.463	1.141
255	1	0.839	0.566	-0.273	0.522	0.416	0.943
256	1	1.243	2.232	0.989	0.283	0.664	2.607
257	1	6.912	0.697	-6.216	0.924	0.053	0.074
258	1	5.806	0.574	-5.232	0.839	0.129	0.196
259	1	0.839	0.567	-0.272	0.522	0.417	0.945
260	1	3.692	0.561	-3.132	0.614	0.334	0.662
261	1	1.289	0.511	-0.778	0.568	0.373	0.785
262	1	0.735	0.514	-0.221	0.526	0.411	0.922
263	1	0.846	1.293	0.446	0.303	0.64	2.349
264	1	0.735	0.512	-0.223	0.527	0.41	0.919
265	1	0.735	0.514	-0.221	0.526	0.411	0.921
266	1	1.275	0.563	-0.712	0.55	0.391	0.849
267	1	0.695	0.669	-0.026	0.481	0.457	1.111
268	1	6.378	0.736	-5.642	0.916	0.059	0.083
269	1	1.001	0.528	-0.473	0.548	0.392	0.852
270	1	1.29	0.534	-0.755	0.561	0.38	0.81
271	1	0.692	2.621	1.929	0.222	0.73	3.579
272	1	0.825	0.519	-0.306	0.536	0.402	0.89
273	1	1.275	0.631	-0.644	0.535	0.406	0.905
274	1	2.126	0.791	-1.335	0.728	0.225	0.383
275	1	0.695	0.669	-0.026	0.481	0.457	1.111
276	1	1.275	0.563	-0.712	0.55	0.391	0.849
277	1	11.51	0.566	-10.944	0.886	0.09	0.131
278	1	7.018	0.662	-6.356	0.921	0.055	0.077
279	1	1.275	0.563	-0.712	0.55	0.391	0.849
280	1	0.736	1.275	0.539	0.289	0.655	2.508
281	1	0.668	0.688	0.02	0.474	0.463	1.141
282	1	5.04	1.355	-3.686	0.671	0.269	0.486
283	1	1.254	3.879	2.624	0.145	0.809	5.601
284	1	2.126	0.791	-1.335	0.728	0.225	0.383
285	1	0.814	0.571	-0.243	0.52	0.418	0.949
286	1	1.291	2.178	0.887	0.214	0.732	3.61
287	1	1.289	0.56	-0.729	0.553	0.388	0.838
288	1	0.79	23.069	22.279	0.002	0.994	207.493
289	1	0.817	14.931	14.114	0.005	0.985	85.235
290	1	1.29	0.533	-0.757	0.561	0.38	0.811
291	1	0.814	0.514	-0.3	0.538	0.4	0.881
292	1	3.36	0.686	-2.674	0.789	0.17	0.27
293	1	3.296	1.156	-2.14	0.632	0.302	0.572
294	1	5.79	1.554	-4.237	0.662	0.277	0.506
295	1	0.927	0.57	-0.356	0.528	0.411	0.921
296	1	10.506	0.538	-9.968	0.886	0.09	0.131
297	1	0.695	0.669	-0.026	0.481	0.457	1.111
298	1	0.702	2.92	2.218	0.211	0.742	3.792
299	1	1.275	0.563	-0.712	0.55	0.391	0.849
300	1	0.81	0.514	-0.296	0.536	0.402	0.887
301	1	1.275	0.631	-0.644	0.535	0.406	0.905
302	1	0.81	0.571	-0.24	0.519	0.419	0.954
303	1	0.754	1.297	0.543	0.289	0.655	2.505
304	1	1.275	0.562	-0.713	0.55	0.391	0.847
305	1	0.668	0.688	0.02	0.474	0.463	1.141
306	1	0.617	0.669	0.052	0.467	0.47	1.173
307	1	1.275	0.631	-0.644	0.535	0.406	0.905
308	1	0.813	0.506	-0.307	0.541	0.397	0.871
309	1	0.695	0.669	-0.026	0.481	0.457	1.111
310	1	11.28	0.599	-10.681	0.961	0.026	0.036
311	1	1.29	0.534	-0.755	0.561	0.38	0.81
312	1	0.735	0.512	-0.223	0.527	0.41	0.918
313	1	4.128	0.516	-3.613	0.824	0.14	0.216
