# Supplementary material for: Evolution of STAT2 resistance to flavivirus NS5 occurred multiple times despite genetic constraints
Source: Nat Commun. 2024 Jun 26;15:5426. doi: 10.1038/s41467-024-49758-0 (PMC11208600; doi:10.1038/s41467-024-49758-0)
Supplement: Supplementary file 7 — Supplementary Data 4 [file 41467_2024_49758_MOESM7_ESM.xlsx]

## Sheet: STAT2 and NS5 sequences
STAT2 Sequences				Flavivirus NS5 Sequences
Species	Accession Number (NCBI Unless otherwise noted)			Species	NCBI Accession Number
Homo sapiens	AFM91250.1			ZIKV MR766	KX830960.1
Pan troglodytes	XP_009423402.3			ZIKV PRVABC59	MK713748.1
Pongo abelii	XP_002823442.3			DENV1 Western Pacific 74	AAN06983.1
Gorilla gorilla gorilla	XM_004053376.3 recently replaced with (XM_004053376.4)			DENV2 16681	NP_056776.2
Nomascus leucogenys	XP_003252860.1			DENV3 IN/BID-V2417/1984	KF955477
Rhinopithecus roxellana	XP_010376089.1			DENV4 341750	M14931.2
Chlorocebus sabaeus	XP_008001852.1			SPOV SA Ar94	KX227370.1
Papio anubis	XP_003906651.2
Cercocebus atys	XP_011918835.1
Macaca mulatta	NP_001253856.1
Macaca nemestrina	XP_011726885.1
Callithrix jacchus	XP_035112304.1
Aotus nancymaae	XP_012305908.1
Sapajus apella	XP_032146557.1
Cebus imitator	XP_017391817.1
Propithecus coquereli	XP_012508177.1
Camelus dromedarius	KAB1270611.1
Sus scrofa	NP_999054.1
Canis lupus familiaris	XP_038488818.1
Felis catus	XP_003988942.1
Pteropus alecto	XP_006908967.1
Loxodonta africana	XP_010596330.1
Miniopterus natalensis	XP_016079978.1
Myotis myotis	XP_036155896.1
Pipistrellus kuhlii	XP_036312317.1
Ovis aries	XP_042104100.1
Bos taurus	NP_001192618.1
Bubalus bubalis	XP_006075087.3
Heterocephalus glaber	XP_004861354.1
Cavia porcellus	XP_005006456.1
Marmota flaviventris	XP_027782439.1
Castor canadensis	XP_020018861.1
Jaculus jaculus	XP_045008442.1
Mesocricetus auratus	NP_001268551.1
Arvicola amphibius	XP_038170314.1
Rattus rattus	XP_032764861.1
Mus musculus	NP_064347.1
Oryctolagus cuniculus	XP_051688704.1
Phascolarctos cinereus	XP_020845699.1
Rhinolophus ferrumequinum	XP_032973600.1
Hipposideros armiger	XP_019524695.1
Rosettus aeqyptiacus	NP_001310521.1
Pteropus vampyrus	XP_023376468.1
Pteropus alecto	XP_006908967.1
Molossus molossus	KAF6453951.1
Miniopterus natalensis	XP_016079978.1
Desmodus rotundus	XP_053777289.1
Artibeus jamaicensis	XP_036989119.2
Sturnira hondurensis	XP_036885919.1
Phyllostomus discolor	XP_035874695.1
Eptesicus fuscus	XP_008146867.2
Myotis brandtii	XP_005876813.1
Myotis lucifugus	XP_006093696.1
Myotis davidii	XP_006777938.1
Myotis myotis	XP_036155896.1
Pipistrellus kuhlii	XP_036312317.1
Propithecus coquereli	XP_012508177.1
Microcebus murinus	XP_012609317.1
Lemur catta	XP_045409591.1
Prolemur simus	ENSPSMG00000023810 (Ensemble)
Eulemur fulvus	EulFul_v1_BIUU (UCSC Genome Browser)
Cheirogaleus medius	PP600020	This study
Varecia variegate	PP600021	This study
Varecia rubra	PP600022	This study
Propithecus tattersali	PP600023	This study
Mirza zaza	PP600024	This study
Eulemur rufus	PP600025	This study
Eulemur mongoz	PP600026	This study
Eulemur flavifrons	PP600027	This study
Daubentonia madagascariensis	PP600028	This study
