# Supplementary material for: Evolution of STAT2 resistance to flavivirus NS5 occurred multiple times despite genetic constraints
Source: Nat Commun. 2024 Jun 26;15:5426. doi: 10.1038/s41467-024-49758-0 (PMC11208600; doi:10.1038/s41467-024-49758-0)
Supplement: Supplementary file 9 — Source Data [file 41467_2024_49758_MOESM9_ESM.xlsx]

## Sheet: Fig 1a (graph)
	Naïve 293T						STAT2 KO 293T
	Replicate 1			Replicate 2			Replicate 1			Replicate 2						Two sided T test Results (p Value), Statistical significance determined without correction for multiple comparisons, with alpha=0.05. Each row was analyzed individually, without assuming a consistent SD.
Reporters Only	78.4261	95.3596	126.214	95.7382	80.7809	123.481	0.601303	0.67194	0.77156	0.637476	0.719219	0.767996				Naïve 293T	STAT2 KO 293T
+STAT2	93.9213	93.1072	125.237	113.702	102.376	107.6	96.3365	101.5	64.4119	71.8589	96.8889	88.9338			Reporters only v STAT2	0.553902	6.96716e-08
+STAT2 + ZIKV NS5	3.12076	2.63229	2.4152	2.78664	2.47349	2.61925	2.00939	2.10088	2.24078	2.23394	2.17584	2.095			STAT2 v STAT2 + ZIKV NS5	1.63788e-09	8.19397e-08

## Sheet: Fig 1f
	No Antagonist												ZIKV MR766 NS5
	Replicate 1			Replicate 2			Replicate 3			Replicate 4			Replicate 1			Replicate 2			Replicate 3			Replicate 4			Two sided T test Results (p Value), Statistical significance determined without correction for multiple comparisons, with alpha=0.05. Each row was analyzed individually, without assuming a consistent SD.
Homo sapiens	103.4	91.5	105.1	101.6	101.1	97.3	109.1	122.6	68.3	116.8	94.6	88.6	1.9	1.8	1.7	2.1	2.2	2.4	1.5	1.6	1.6	1.5	1.6	1.7	2.26132e-17
Pan troglodytes							91.6	67.7	80	101.9	103	94.3							1.7	1.5	1.6	1.3	1.5	1.5	2.04563e-08
Gorilla gorilla gorilla	84.8	91.1	92.4	72	82.8	68.7							1.3	1.4	1.4	1.1	1.2	1.2							1.89971e-09
Pongo abelii	80.7	80.2	85.9	81.6	90	84							1.1	1.2	1.3	1.5	1.5	1.5							1.1994e-13
Nomascus leucogenys	76.1	86.7	90.7	86.8	88.7	92.4							1.6	1.6	1.8	2	1.9	1.8							5.94869e-12
Chlorocebus sabaeus	44.6	48.4	46.3	32.7	33.6	34.1							1.1	1.1	1.2	1	0.9	0.9							1.18138e-07
Papio anubis	101.5	94.5	87	90.3	84.1	75.7							1.4	1.5	1.4	1.5	1.6	1.4							3.38255e-10
Macaca nemestrina	96	98.2	94.2	81.2	86.4	79.7							2.3	2.2	2.1	1.9	2.1	2.2							1.15565e-10
Macaca mulatta	105.9	101.2	96.9	92.8	92.3	92							1.8	1.6	1.7	1.6	1.8	1.9							1.78797e-12
Cercocebus atys	117.7	132.6	110.8	111.3	94.4	91.2							1.9	2	1.9	2.1	2	2							9.0459e-09
Rhinopithecus roxellana	62.2	66.3	60.6	58.5	56.6	54.5							1.2	1.2	1.2	1.2	1.1	1.1							1.11532e-11
Sapajus apella	88.4	96.6	84.6	65.5	70.2	64							2.4	2.2	2.1	2.2	2.4	2.5							7.88103e-08
Cebus imitator	80.9	80	74.5	65.5	75.8	75.9							2.3	2.6	2.5	2.6	2.8	2.9							1.80838e-11
Callithrix jacchus	90.5	100.6	81.6	47.7	51.7	40							3.7	4	3.9	1.1	1.1	1.1							7.9803e-05
Aotus nancymaae	59.7	61.3	58.5	84.3	81.4	90.1							1.1	1.2	1.3	3	3	2.9							2.71101e-07
Propithecus coquereli	110.3	97	109.2	90.8	99.7	91.4							1.7	2.1	2.2	2.4	2.4	2.1							7.21655e-11
Oryctolagus cuniculus	101	101.9	100.4	90	84.9	100.2							2.1	2.3	2.3	3	3	3.2							2.03728e-11
Marmota flaviventris	52.6	46.3	43.3	48.8	51.2	48.1							1	1	1.1	1.2	1.2	1							9.74626e-12
Heterocephalus glaber	28.1	27.3	26.7	22.1	27.2	25.5							4.1	4.2	3.9	3.2	3.5	3.5							2.40332e-10
Cavia porcellus	26.3	28.1	27.1	34.7	34.5	34.5							14.9	16.5	15.8	15	16.1	15.8							4.21679e-06
Jaculus jaculus	104.3	115.2	100.1	120.3	114	117.7							118.4	100.1	90.9	93.9	89.3	78.2							0.025096
Arvicola amphibius	86.8	79.3	72.3	89.7	83.6	84.5							47.6	44.4	36.6	40.8	40.9	38.6							7.88883e-08
Mesocricetus auratus	29.1	29.3	29.8	32.1	28.7	30.5							30.9	32.7	33.2	22.9	22.9	22.4							0.300659
Rattus rattus	40.2	44.5	43.2	50.6	44.8	42.9							24.9	23.5	21.3	23.3	20.2	20.6							8.1269e-08
Mus musculus	84.9	84.2	75.9	93.3	90.7	94.3	214.2	190.7	179.9	87.3	100.4	99.2	34.7	35.1	33.3	42.4	38.3	39	164.4	144.3	136.9	54.5	140.2	107	0.100891
Castor canadensis	87.8	86	93.4	98.3	105.5	96.2							29.1	28.9	31.8	24.9	28.3	26.5							1.04932e-09
Sus scrofa	34.2	31.9	28.6	37.7	35.9	37.1							1.1	1.2	1.2	1.1	1.1	1.2							4.69367e-10
Ovis aries	23.2	23.2	20.9	23.7	26.2	25.1							1.8	1.7	1.6	1.1	1.2	1.2							4.52438e-11
Bubalus bubalis	109.5	114.3	105.3	99.9	99.8	102.1							1.2	1.3	1.3	1.2	1.2	1.2							9.05851e-13
Bos taurus	69	68	62.7	64.4	65.3	67.6							1.4	1.3	1.2	1.2	1.1	1.3							1.65267e-14
Camelus dromedarius	66.1	66.5	57.7	66	73	62.6							4	4.4	4.1	7.9	7.4	7.9							1.16978e-10
Canis lupus familiaris	32.8	29.5	27	25.8	25.6	27.8							1.6	1.9	1.6	2.1	2.1	2.2							4.4371e-10
Felis catus	43	43.7	37.6	37	37.3	35.1							1.1	1.1	1.2	1.1	1.1	1							1.45758e-10
Pteropus alecto	62.8	68.6	66.8	66.3	59.6	62							1.8	1.7	1.8	1.5	1.5	1.6							7.19284e-13
Pipistrellus kuhlii	22.3	22.9	24	18.8	19.6	18.4							1.1	1.2	1.1	0.9	0.8	1							1.53534e-09
Miniopterus natalensis	89.2	86.8	94.8	96.6	99.3	94							1.5	1.6	1.6	1.5	1.6	1.5							3.4864e-13
Loxodonta africana	41.2	43.3	38.1	46.6	43.7	42.3							1.4	1.4	1.4	1.5	1.4	1.3							7.20892e-12
Phascolarctos cinereus	147.2	170	171.5	152.1	141	151							25	26.1	25.1	25.1	23.1	15.6							2.62893e-10
No STAT2	1.2	1.1	1.1	1	1.1	1.1	2	2	2	2.5	4.3	3.5	1	1.1	1	1	0.9	0.9	1.6	1.7	1.6	1.7	1.6	1.9	0.0928126

## Sheet: Fig 1g
	No Antagonist						SPOV NS5
	Replicate 1			Replicate 2			Replicate 1			Replicate 2			Two sided T test Results (p Value), Statistical significance determined without correction for multiple comparisons, with alpha=0.05. Each row was analyzed individually, without assuming a consistent SD.
Homo sapiens	111.833	98.3179	89.8487	111.616	96.0248	92.3591	4.94979	5.21874	5.51963	5.13188	5.36413	5.36697	3.14678e-10
Pan troglodytes	59.9534	62.5242	59.248	59.9679	62.2676	60.5532	2.80506	2.69292	2.94426	2.79362	2.74639	2.86049	1.41952e-16
Gorilla gorilla gorilla	36.1029	36.5718	35.9335	36.9885	37.6374	37.2539	2.1497	2.15162	2.13854	2.08928	2.18673	2.13636	2.21243e-17
Pongo abelii	76.6087	68.935	63.7905	74.0621	68.0477	66.3393	3.50517	3.54607	3.34854	3.4071	3.49831	3.27993	1.28105e-11
Nomascus leucogenys	58.9036	62.8158	58.0786	57.956	60.2225	56.6726	1.99457	2.01222	1.96024	1.87335	1.99037	1.86861	1.87587e-14
Chlorocebus sabaeus	11.2134	10.5852	10.6313	13.5631	13.654	12.9348	1.29894	1.22608	1.24537	1.2422	1.2172	1.23609	4.97394e-09
Papio anubis	83.2932	75.2934	75.9463	75.7194	74.2464	82.3844	2.87335	3.01028	2.81902	2.88664	2.8414	2.71623	5.08537e-13
Macaca nemestrina	58.8435	53.7944	57.7921	49.149	53.4942	55.7449	3.65497	4.06644	3.55177	3.09837	3.62456	3.33659	6.81371e-12
Macaca mulatta	76.1327	86.988	75.5411	78.5984	90.2238	69.8843	3.8443	3.80329	3.48102	3.5693	3.82817	3.24959	3.10493e-10
Cercocebus atys	58.243	69.5611	61.0319	60.9808	74.2549	58.4889	3.39936	3.25067	3.24609	3.30318	3.61382	3.04607	6.8916e-10
Rhinopithecus roxellana	25.5468	30.6158	26.9173	28.3844	30.74	23.817	1.58197	1.62343	1.73095	1.59254	1.65653	1.62654	5.52744e-10
Sapajus apella	55.4356	53.351	54.8393	55.1401	54.9233	49.1929	3.74211	3.73221	3.95182	3.70856	3.6813	3.84229	1.83364e-13
Cebus imitator	20.3876	18.9188	18.4089	19.9493	18.3594	18.0803	3.46689	3.11752	2.73724	3.23623	3.18959	2.67606	2.62426e-12
Callithrix jacchus	58.2285	60.6075	55.8682	56.7271	58.0347	56.6838	4.81228	4.22291	4.707	4.35237	4.36339	4.61115	3.49732e-15
Aotus nancymaae	45.0517	48.9547	39.7247	41.7728	45.8657	40.1156	2.25953	2.6394	2.22217	2.20824	2.35052	2.22578	8.70418e-11
Propithecus coquereli	89.4654	90.3472	88.8587	81.911	86.5816	90.7357	1.91219	1.74245	1.87974	1.89391	1.84918	1.77214	2.23783e-14
Oryctolagus cuniculus	88.7756	95.6735	93.7782	91.114	87.0371	97.9175	1.35745	1.39638	1.30443	1.4223	1.37449	1.15608	1.24395e-13
Marmota flaviventris	31.6648	33.5817	32.3212	33.1957	35.2696	32.0103	1.13651	1.13088	1.13226	1.12464	1.13256	1.13976	4.73863e-14
Heterocephalus glaber	14.2915	15.3246	15.0631	16.0878	16.4219	15.9246	1.32433	1.35936	1.38016	1.44034	1.39648	1.29888	8.35161e-13
Cavia porcellus	40.5842	41.0209	40.8673	43.0831	42.3837	42.6741	12.1229	11.6638	12.2292	11.0983	12.0649	11.9536	2.1452e-14
Jaculus jaculus	156.835	159.425	172.724	149.992	145.753	148.785	54.3594	57.5097	54.1468	50.1837	56.3086	57.2106	3.39139e-10
Arvicola amphibius	73.4242	87.0519	85.4064	75.3823	84.6441	84.1465	21.5596	19.3069	20.4357	21.5699	19.3865	20.7355	1.85039e-10
Mesocricetus auratus	10.3305	9.25788	9.17593	9.52428	9.55772	9.35504	6.17243	6.22302	6.06554	5.93074	6.24513	6.08749	3.07553e-09
Rattus rattus	53.0975	57.3671	54.656	50.0499	55.206	53.3613	14.5004	11.1655	12.8772	13.6583	11.665	12.6306	5.24385e-12
Mus musculus	75.0341	70.8244	71.3995	75.0331	73.5117	60.8163	42.9831	41.2349	37.0649	41.5606	39.2948	36.9599	1.38534e-07
Castor canadensis	86.089	93.2715	89.0821	89.8993	91.3531	82.1663	3.2363	3.34851	3.27605	3.06095	3.34969	3.32185	1.49584e-13
Sus scrofa	27.8226	28.0884	25.2547	30.2034	27.7739	27.019	1.40722	1.41533	1.43873	1.36637	1.44843	1.35904	2.22123e-12
Ovis aries	18.5454	18.2811	18.0358	18.8177	18.5613	18.2053	1.76112	1.75025	1.75752	1.72155	1.67061	1.7183	7.18946e-18
Bubalus bubalis	73.7208	81.0959	74.6637	69.3447	73.8712	76.1592	0.975861	0.974637	0.929567	1.01979	0.951976	0.916324	4.35168e-13
Bos taurus	39.329	45.0694	42.4763	37.7507	41.0905	42.0581	1.17117	1.15983	1.24218	1.17265	1.13704	1.21058	3.40359e-12
Camelus dromedarius	54.5257	54.014	55.562	53.3497	57.8109	54.8585	2.08914	2.10149	2.20938	1.83008	2.03079	2.09223	1.58867e-15
Canis lupus familiaris	19.2432	19.1654	18.838	17.7857	19.2855	18.3459	1.90819	1.76475	1.90912	1.77097	1.8862	1.88285	1.04418e-14
Felis catus	10.7401	10.884	11.5037	10.7528	11.1807	11.4213	0.993879	1.04133	0.976352	1.09294	1.02533	1.03572	6.00928e-15
Pteropus alecto	46.6132	46.786	44.8863	45.3824	48.6519	43.0994	1.36313	1.40336	1.36913	1.3227	1.3924	1.39469	6.17412e-14
Pipistrellus kuhlii	11.3233	11.3566	12.0165	9.97056	9.99297	9.62235	0.900977	0.863804	0.836667	0.844805	0.849247	0.848597	2.62113e-10
Miniopterus natalensis	37.2394	38.1315	47.4717	34.9144	40.7405	45.7484	1.01626	1.02297	1.00498	1.09581	1.03386	0.960689	2.65734e-09
Loxodonta africana	34.3929	30.3211	33.8161	33.2523	32.9089	32.3549	0.98506	0.990962	0.974631	0.931437	0.9451	0.955776	9.78111e-14
Phascolarctos cinereus	126.301	128.417	121.171	108.304	118.243	112.472	84.1862	88.2833	81.8753	78.7584	80.8463	78.2965	1.00483e-06
No STAT2	1.49858	1.68613	1.581	1.87257	1.94452	2.01265	0.946893	0.935293	0.996414	0.974937	0.930884	0.913077	2.50714e-06

## Sheet: Fig 1h
	No Antagonist												DENV2 NS5												Two sided T test Results (p Value), Statistical significance determined without correction for multiple comparisons, with alpha=0.05. Each row was analyzed individually, without assuming a consistent SD.
	Replicate 1			Replicate 2			Replicate 3			Replicate 4			Replicate 1			Replicate 2			Replicate 3			Replicate 4			T test Results (p Value)
Homo sapiens	101.636	96.8956	101.469	106.475	95.9136	97.6118	109.116	122.619	68.2648	116.805	94.6308	88.5646	2.15013	2.12157	2.20962	1.86946	1.89449	1.82687	4.00123	3.84462	5.02665	6.70133	8.76954	8.48971	4.43186e-17
Pan troglodytes							91.5759	67.7488	79.9754	101.901	103.045	94.2769							4.52087	4.36352	4.63153	5.47904	7.77347	8.47995	3.60428e-08
Gorilla gorilla gorilla	55.8589	63.5396	70.5136	65.8135	57.3549	62.6017							1.4879	1.62829	1.65346	1.6216	1.57663	1.40759							9.05101e-11
Pongo abelii	62.2313	64.4828	58.9279	93.8454	112.672	104.415							1.54271	1.56414	1.63534	2.62465	2.77935	2.88604							8.30369e-06
Nomascus leucogenys	98.1713	94.7462	97.1755	114.94	144.079	115.887							1.9176	1.8705	1.77714	1.67966	1.68509	1.7628							5.66279e-08
Chlorocebus sabaeus	127.263	128.917	126.483	114.42	107.181	98.3651							1.57336	1.66595	1.61755	3.65366	3.51106	3.60075							7.49882e-10
Papio anubis	83.7122	82.4735	75.0657	97.7609	105.777	98.7702							1.68687	1.74595	1.57098	2.11403	2.21735	2.37768							5.09928e-09
Macaca nemestrina	89.8249	99.4041	99.0377	79.5791	70.7955	76.7646							1.73868	1.91942	1.91859	1.81872	1.81324	1.87151							9.6768e-09
Macaca mulatta	95.3293	104.415	102.421	92.8769	100.987	94.4621							1.63378	1.95136	1.81646	1.76159	1.84907	1.79248							2.76535e-13
Cercocebus atys	21.5614	22.8269	23.7159	14.8724	18.5534	18.2313							1.81317	1.69464	1.76996	1.56432	1.73947	1.65856							1.03827e-07
Rhinopithecus roxellana	49.8475	51.5736	48.9804	53.339	45.7096	46.8037							1.63276	1.72746	1.77626	1.55434	1.62652	1.54207							1.86306e-12
Sapajus apella	75.0428	90.4225	96.1095	84.9419	84.6803	83.7323							4.2029	4.46959	4.4189	4.12728	4.33185	4.23486							7.16365e-11
Cebus imitator	90.3197	95.6901	101.425	89.5536	87.1924	88.2319							4.97453	5.41985	5.55028	7.37008	7.59941	6.96149							4.06626e-12
Callithrix jacchus	62.2102	59.6922	53.6782	105.373	92.6468	95.8121							1.7684	1.81546	1.97778	2.31306	2.18016	2.32648							7.5269e-06
Aotus nancymaae	134.768	130.721	134.439	56.4715	54.8617	52.694							2.45313	2.39181	2.37801	1.64692	1.68117	1.72754							0.000387531
Propithecus coquereli	100.503	105.682	97.7679	92.2305	84.3815	75.0541							110.684	123.075	116.487	101.999	71.3304	101.802							0.211538
Oryctolagus cuniculus	98.8245	113.89	108.379	107.61	97.2528	116.864							6.32762	6.73258	6.78785	9.95057	12.2125	11.7878							5.63443e-11
Marmota flaviventris	47.8481	44.9998	42.7408	55.7386	47.9554	47.5577							1.67179	1.87121	1.78982	2.06328	2.05663	2.02921							1.92466e-10
Heterocephalus glaber	20.4434	21.5215	21.5907	24.0579	28.2385	23.4235							35.1214	43.8279	39.9482	47.7036	42.8905	43.9712							3.70588e-06
Cavia porcellus	23.699	23.0057	19.8447	108.218	110.483	101.189							48.8281	52.267	52.868	93.0477	88.6664	80.9871							0.812313
Jaculus jaculus	101.157	98.6974	80.5125	86.8301	90.7952	87.8901							182.318	138.767	150.965	158.201	147.61	146.076							4.05679e-06
Arvicola amphibius	97.2651	90.6771	95.9134	86.7394	81.7291	88.3769							148.063	129.14	138.436	89.9003	75.9157	66.9052							0.240194
Mesocricetus auratus	17.6768	18.259	17.8326	7.86797	8.40487	7.42388							64.87	63.1094	68.6793	42.7049	47.6999	46.7705							7.45257e-06
Rattus rattus	93.5113	82.9063	82.7059	48.8241	49.5328	48.9428							56.965	59.0126	54.1241	103.861	116.721	130.367							0.268466
Mus musculus	135.197	130.089	126.685	79.5747	76.1411	77.2008	214.157	190.685	179.932	87.3491	100.435	99.171	103.566	101.931	104.108	138.395	133.765	143.29	329.487	331.525	311.661	63.6978	61.7355	58.9581	0.344756
Castor canadensis	81.7391	88.0964	92.2401	41.3991	39.7785	43.5948							138.122	145.108	150.67	156.094	137.304	134.694							2.70419e-05
Sus scrofa	22.4101	17.1594	18.3977	16.8277	15.9652	16.4231							10.4497	11.1746	11.0414	9.63215	10.2209	9.88699							2.1846e-05
Ovis aries	22.4315	24.4164	24.2665	13.5901	12.9803	14.1892							4.31177	4.47124	4.47171	3.31703	3.44225	4.57098							8.54054e-05
Bubalus bubalis	103.387	96.9603	101.015	87.6081	83.4706	81.2497							1.647	1.89266	1.80994	1.78229	1.88549	1.85126							4.31971e-10
Bos taurus	69.2965	74.0022	74.2886	45.4381	48.6944	46.8054							2.66868	3.02467	2.99838	2.50649	2.57333	2.63979							1.78599e-06
Camelus dromedarius	78.7425	69.6731	64.6385	62.5502	67.2311	70.379							27.7866	26.5135	25.4442	29.7598	30.1595	32.2071							2.02875e-08
Canis lupus familiaris	32.2812	33.7063	30.4014	23.6799	22.4278	21.4568							11.4881	10.5488	10.4454	5.07363	5.10934	4.60676							1.96522e-05
Felis catus	36.0276	36.4761	35.7165	24.2936	23.594	21.7222							1.58818	1.55657	1.43869	1.58704	1.51338	1.56672							2.12301e-06
Pteropus alecto	65.7735	67.1193	72.6346	52.6972	61.4329	59.5123							1.54545	1.67808	1.7816	1.69187	1.81841	1.72531							9.11512e-10
Pipistrellus kuhlii	19.1791	18.8925	17.9375	16.9578	17.062	16.0796							20.6309	17.546	15.8076	18.1653	18.194	16.8172							0.836303
Miniopterus natalensis	85.1875	91.0357	89.5312	62.6024	57.3108	60.2201							2.8945	2.91949	2.88486	1.87814	1.93366	2.11768							6.00883e-07
Loxodonta africana	30.6691	29.775	25.3831	26.9163	28.4113	23.121							3.55905	3.59669	3.15868	4.1219	3.68112	3.85828							1.75334e-09
Phascolarctos cinereus	193.848	195.035	181.967	193.426	278.656	216.929							217.568	238.776	225.601	147.114	121.589	144.792							0.301089
No STAT2	1.19932	1.16616	1.19329	1.11136	1.16938	1.34325	2.02962	2.02299	2.03167	2.5022	4.28605	3.49345	1.38328	1.62108	1.48991	1.37591	1.5314	1.47387	3.11015	4.31849	4.58885	3.71306	5.0687	5.52275	0.0950776

## Sheet: Fig 2b
	No Antagonist						ZIKV MR766 NS5						Two sided T test Results (p Value), Statistical significance determined without correction for multiple comparisons, with alpha=0.05. Each row was analyzed individually, without assuming a consistent SD.
	Replicate 1			Replicate 2			Replicate 1			Replicate 2			T test Results (p Value)
Human STAT2	98.1	92.4	109.5	94.7	113.7	91.6	1.1	1.2	1.1	2.4	2.2	2.3	1.85395e-10
Human STAT2 + M198-209	37.5	53.8	55.3	52.7	77	66.5	29.8	33.9	33.2	43.9	33.5	35.1	0.00335964
Human STAT2 + I198L	4.2	3.9	3.9	3.8	3.8	4.5	1.2	1.2	1.2	2.7	2.6	2.7	0.000132807
Human STAT2 + L199V	3.5	3.3	3.3	2.7	2.5	3.5	1.4	1.4	1.5	2	2.1	2	8.55062e-05
Human STAT2 + E201A	3.7	3.5	3.3	3.6	3.4	3.5	0.9	1	0.9	2	2	2	8.78955e-06
Human STAT2 + L203A	85.2	102.5	117.1	108.8	96.9	95.2	1.3	1.4	1.4	2.3	2.6	2.2	9.54039e-10
Human STAT2 + E205K	3.3	3.8	3.4	3.9	3.6	3.9	0.9	1	1.1	2.4	2.7	2.3	0.000268804
Human STAT2 + L206V	70	58.9	69.4	91.2	108.6	105.6	1.3	1.3	1.4	1.9	2.1	2.2	2.12931e-06
Human STAT2 + K208R	83	107.4	114.4	140.3	131.1	106.8	0.9	0.8	1	1.5	1.5	1.6	8.6052e-08
Human STAT2 + R209M	59.2	78	58.1	99.9	91.6	97.1	1.1	1.2	1.2	2.3	2.3	2.3	1.14191e-06
M. musculus ND/CCD	87.6	88.4	83.1	117.7	112.6	102.6	46.5	49.1	47.9	62.9	73.1	66.6	0.000271095
M. musculus ND/CCD + Human 198-209	75.8	76.8	74.5	84.9	82.1	89.1	1.4	1.3	1.4	2.4	2.3	2.5	1.49101e-11
M. musculus ND/CCD + L198I	85.9	81.8	87.2	86.7	127.2	141.9	56	49.6	50.8	87.3	82.3	65.2	0.014932
M. musculus ND/CCD + V199L	66.4	70.9	82.8	89.2	132.8	103.7	42.8	32.9	38.4	80.6	77.3	81.8	0.0423287
M. musculus ND/CCD + A201E	68.4	98.7	87.2	142.9	156.4	159.9	45.4	37.5	39.1	70.6	74.9	74.9	0.00558274
M. musculus ND/CCD + A203L	80.4	90.2	105.3	144.8	167.2	172.3	41.3	39.9	41.9	97.6	113	102.3	0.0319175
M. musculus ND/CCD + K205E	4.6	4.5	4.6	3.6	3.5	3.4	2.3	2.3	2.2	3.5	3.6	3.1	0.00713636
M. musculus ND/CCD + V206L	7.2	7.1	7.5	11.2	11.6	11.5	2.9	3.1	3.1	4.9	5.3	4.9	0.000450658
M. musculus ND/CCD + R208K	139.7	146.8	113.2	187	178.1	186.7	67.4	75	77	127.7	130.9	128.2	0.00835412
M. musculus ND/CCD + M209R	5.4	5.6	5.7	5.1	5.6	5.6	1.8	1.8	1.8	3	3	3	6.81852e-07
No STAT2	2.2	2	2	2.4	2.4	2.1	2	1.9	1.9	1.7	1.7	1.7	0.00266858

## Sheet: Fig 3b
	No Antagonist						ZIKV MR766 NS5
	Replicate 1			Replicate 2			Replicate 1			Replicate 2			Two sided T test Results (p Value), Statistical significance determined without correction for multiple comparisons, with alpha=0.05. Each row was analyzed individually, without assuming a consistent SD.
Human	96.6797	103.259	100.061	85.9841	109.701	110.926	3.14703	3.29815	3.04766	3.43096	3.58367	3.41068	1.63323e-10
C. porcellus ND/CCD	70.674	74.6659	86.2215	90.8484	106.97	103.789	71.5674	74.1216	85.1632	68.6866	72.6884	82.6844	0.076666
C. porcellus ND/CCD 198/199	91.0992	99.3935	95.2936	96.7173	95.8739	110.057	52.8148	50.5312	50.2648	47.9904	43.5136	48.1513	1.2025e-08
No STAT2	3.30166	3.40581	3.35443	3.77354	3.23758	3.29015	3.51339	3.40331	3.46553	3.37378	3.52654	3.4488	0.477549

## Sheet: Fig 3d
	Fluc/Rluc Normalized to Human No Antagonist
	No Antagonist						MR766 NS5						SPOV NS5						DENV1 NS5						DENV2 NS5						DENV3 NS5						DENV4 NS5							Two sided T test Results (p Value), Statistical significance determined without correction for multiple comparisons, with alpha=0.05. Each row was analyzed individually, without assuming a consistent SD.
	Replicate 1			Replicate 2			Replicate 1			Replicate 2			Replicate 1			Replicate 2			Replicate 1			Replicate 2			Replicate 1			Replicate 2			Replicate 1			Replicate 2			Replicate 1			Replicate 2				MR766 NS5	SPOV NS5	DENV1 NS5	DENV2 NS5	DENV3 NS5	DENV4 NS5
Human	70.4677	113.862	115.67	81.979	106.462	111.559	10.0733	10.6384	10.3826	9.72564	8.19292	10.3293	13.1419	11.7967	10.7069	10.6618	10.0094	11.7591	13.5078	13.4197	14.5108	12.9141	13.9462	12.8177	15.632	15.8199	17.4612	14.7781	15.2537	17.8591	30.116	25.1431	20.8043	22.4304	19.0226	18.104	18.5017	23.0341	20.1747	15.7861	15.1678	15.7196		4.05371e-07	4.74914e-07	5.92186e-07	7.99224e-07	2.09627e-06	1.09819e-06
C. porcellus ND/CCD	75.9384	91.3838	91.6293	101.759	94.0525	104.524	92.4769	112.314	100.369	89.7717	79.5297	89.1276	101.693	89.9038	82.0629	82.0381	85.1758	86.3562	260.356	295.004	219.41	195.786	244.588	231.281	232.083	237.167	238.78	201.163	220.703	220.846	154.832	175.481	162.875	156.308	149.596	160.3	220.407	174.384	292.493	191.261	205.8	232.851		0.909542	0.318905	1.43601e-06	4.20567e-09	2.58332e-07	2.66488e-05
C. porcellus CCD V179,I181A,L198I,V199L	179.472	239.009	232.589	188.5	210.731	206.994	9.51275	9.88801	11.6257	8.56617	8.29275	9.68597	13.5783	12.8703	12.9592	11.3438	10.5267	12.2449	14.5995	13.7097	15.5402	12.8817	13.815	13.3205	15.6088	16.6947	15.7289	14.8666	14.8026	15.653	90.2306	93.5193	104.958	91.0265	78.6452	90.8006	8.82525	15.2988	15.5127	14.4713	13.3481	16.1497		1.43378e-09	1.633e-09	1.77352e-09	1.91272e-09	4.02647e-07	1.87052e-09
C. porcellus ND I179V, A181I,I198L,L199V	33.3783	35.8855	34.9576	49.9157	48.0897	54.2831	11.3328	11.1935	10.2067	9.16492	9.23483	9.27561	12.7341	13.0881	14.1939	10.9225	11.2051	12.7348	44.829	54.5477	44.2871	54.2755	57.5256	51.7474	52.1914	58.6951	75.7709	35.9024	39.191	32.1562	40.8691	47.9862	44.0981	57.8158	58.5378	52.6555	46.241	43.488	54.9268	42.3222	44.9801	45.6888		5.04835e-06	1.02329e-05	0.0784932	0.437359	0.140336	0.412351
No STAT2	6.14699	7.25828	6.22208	4.75084	4.96805	5.33852	9.57597	9.14951	8.21157	8.25218	7.94219	8.39829	8.8265	7.55668	7.91191	7.50935	7.76767	6.96822	7.45358	9.12485	8.94617	9.09354	9.67674	9.01928	10.9948	10.6796	9.42311	11.5368	10.1201	9.21832	11.4894	11.8195	14.6533	12.5304	12.8732	12.2108	11.772	10.4394	10.7233	11.6764	11.9111	11.5943		0.000121129	0.0015495	8.61588e-05	6.76672e-06	4.71706e-07	2.6e-07

## Sheet: Fig 4a
	No Antagonist						DENV2 NS5
	Replicate 1			Replicate 2			Replicate 1			Replicate 2				Two sided T test Results (p Value), Statistical significance determined without correction for multiple comparisons, with alpha=0.05. Each row was analyzed individually, without assuming a consistent SD.
Human	91.4363	107.46	101.104	107.492	94.8384	97.6701	15.032	14.3797	14.867	11.2046	11.1948	12.4521		2.81721e-11
Rhinolophus ferrumequinum	45.1258	46.5243	52.493	49.1062	58.0488	51.0864	12.3468	14.9627	13.0744	11.0514	10.7397	12.5172		3.51142e-09
Hipposideros armiger	78.4764	83.7528	85.638	111.593	121.781	91.1898	11.1272	12.3922	13.4328	9.55287	8.96408	10.7179		3.15363e-07
Pteropus alecto	40.8768	44.6026	51.6011	63.8033	54.8122	55.6887	12.7597	12.5229	9.39023	10.8046	10.5847	8.83266		2.94033e-07
Pteropus vampyrus	52.6602	50.4216	47.2517	70.9137	67.0353	70.3724	14.3311	13.576	13.1171	11.1803	9.85661	10.8935		8.88664e-07
Sturnira hondurensis	116.57	132.825	135.884	157.769	167.697	154.686	13.8759	13.3449	14.0026	12.5626	11.8819	12.5155		1.11604e-08
Artibeus jamaicensis	118.87	110.155	103.795	138.511	120.28	108.687	18.9572	15.6324	17.5727	14.4148	14.3089	15.8734		2.50781e-09
Phyllostomus discolor	70.8805	86.889	92.0857	105.276	104.605	118.663	31.5523	29.8904	38.3646	26.2131	32.8636	29.059		3.25739e-06
Desmodus rotundus	115.101	103.634	127.737	141.51	165.581	168.301	14.9526	16.3592	19.5594	13.7328	13.4921	14.1976		5.47084e-07
Molossus molossus	95.5279	75.2949	80.4864	101.737	87.0385	106.016	14.9267	12.1756	13.5515	10.0014	11.5956	12.5054		2.21367e-08
Miniopterus natalensis	93.7486	71.6809	71.5285	95.0037	94.3897	100.911	13.268	12.7855	15.186	11.8788	11.4211	10.5769		5.76069e-08
Pipistriellus kuhlii	13.4004	10.4306	12.4693	13.8878	14.2232	13.9091	27.1967	22.5466	25.0077	20.3323	18.646	22.7735		3.76106e-05
Eptesicus fuscus	88.9007	78.5471	87.3314	158.563	105.64	150.186	233.59	192.709	204.936	244.201	213.079	226.838		5.38868e-05
Myotis davidii	20.7648	20.679	24.709	35.1778	33.9523	26.8829	55.7629	39.9776	51.421	37.2926	43.0548	39.645		0.00131254
Myotis myotis	9.19361	10.3328	11.0384	9.92939	11.197	12.6675	15.5802	16.5346	17.072	13.7502	14.1447	14.4569		0.000111818
Myotis brandtii	52.4222	45.8067	52.7835	81.74	65.9065	97.7686	103.448	90.6874	93.0177	83.1232	79.944	93.123		0.0203176
No STAT2	3.21196	3.15548	3.00842	4.85683	4.96313	5.22684	11.8061	11.8017	11.2572	11.6641	10.7834	11.6716		1.61837e-08

## Sheet: Fig 4b
	No Antagonist						DENV2 NS5
	Replicate 1			Replicate 2			Replicate 1			Replicate 2			Two sided T test Results (p Value), Statistical significance determined without correction for multiple comparisons, with alpha=0.05. Each row was analyzed individually, without assuming a consistent SD.
Human	91.9727	89.957	118.07	93.1913	101.459	105.35	4.69291	4.35313	4.18356	4.27799	3.35845	5.15002	8.6927e-10
Miniopterus natalensis	106.674	114.757	107.759	93.0037	95.7857	101.309	3.60514	5.14039	3.75035	4.18825	3.92679	4.73406	4.21307e-11
Eptesicus fuscus	165.976	164.994	135.005	165.803	167.595	163.624	150.917	129.362	147.037	164.987	149.364	167.597	0.267441
Miniopterus natalensis Eptesicus fuscus AA 273-329	56.8849	71.9053	62.8742	64.0914	73.0852	60.8507	20.7783	19.9462	19.9727	10.2029	10.543	46.5105	2.69014e-05
Eptesicus fuscus Miniopterus natalensis AA 283-312	25.6506	25.6843	20.1574	23.3425	18.1518	23.7674	3.71081	6.14218	5.25186	5.04307	4.88605	5.87339	8.48193e-08
No STAT2	2.70979	3.48113	3.52245	4.01605	3.95903	3.54597	3.93744	4.19933	5.11038	4.96804	4.47029	5.36189	0.00338928

## Sheet: Fig 4e
	No Antagonist						DENV2 NS5
	Replicate 1			Replicate 2			Replicate 1			Replicate 2			Two sided T test Results (p Value), Statistical significance determined without correction for multiple comparisons, with alpha=0.05. Each row was analyzed individually, without assuming a consistent SD.
Human	93.3	98.6	108	88.1	114.8	97.1	4.6	4.6	4.1	3.6	3.4	3.1	3.62656e-10
Miniopterus natalensis	79.6	66.7	43.1	25.3	33.8	29.7	5.4	5.1	4	2.8	2.8	2.7	0.000787655
Miniopterus natalensis E282D	65.3	113.6	101.8	24	23.4	19.8	5.3	5	4.1	2.6	2.8	2.8	0.0103189
Miniopterus natalensis N285Q	9.3	10.7	15	2.7	2.7	3.1	5.2	4.2	3.9	2.4	3.1	2.7	0.120839
Miniopterus natalensis S288T	114.6	114.8	80.6	53.1	85.5	75.9	4.5	3.8	3.8	2.9	3.1	2.9	6.16585e-06
Miniopterus natalensis E290P	62.5	44.7	76.8	47.3	64.1	49.1	5.1	5.1	5.1	2.3	2.7	2.5	1.05983e-06
Miniopterus natalensis T295I	11.8	10.2	7.7	3	3.1	3	5.6	5.3	5.5	2.7	3	2.8	0.210132
Miniopterus natalensis K296T	10.8	9.4	9.1	3.1	2.8	2.9	5.3	5.5	5.5	2.8	2.7	2.7	0.202123
Miniopterus natalensis K302E	59.4	67.1	54.3	58.9	48.3	56.2	4.7	5	5.3	2.6	2.5	2.5	1.62286e-09
Miniopterus natalensis R311H	20.6	24.7	20.9	11.7	12	12.4	4.5	4.5	3.6	2.6	2.5	2.7	0.000172685
Mock	8.3	11	9.4	2.5	2.5	3	4.6	3.4	3.7	2.8	2.6	2.9	0.115071

[truncated: 23 more sheets: Fig 4d, Fig 5b, Fig 5d, Fig 5e, Fig 5f, Supplementary Fig 1a, Supplementary Fig 1b, Supplementary Fig 1c, Supplementary Fig 1d, Supplementary Fig 2a, Supplementary Fig 2b, Supplementary Fig 4a, Supplementary Fig 4c, Supplementary Fig 4d, Supplementary Fig 5a, Supplementary Fig 5b, Supplementary Fig 6b, Supplementary Fig 6c, Supplementary Fig 6d, Supplementary Fig 7a …]
